# Supplementary material for: Domain-specific model selection for structural identification of the Rab5-Rab7 dynamics in endocytosis
Source: BMC Syst Biol. 2015 Jun 26;9:31. doi: 10.1186/s12918-015-0175-x (PMC4482292; doi:10.1186/s12918-015-0175-x)
Supplement: Supplementary file 2 — ProBMoT Library, Incomplete Model and Task files. This file contains the complete library, the incomplete model and the task used for modeling the Rab5-Rab7 switch. [file 12918_2015_175_MOESM2_ESM.zip]

time r5R5 r7R7
823.71 25511.137 3637.545
823.7253478 25511.137 3566.8096
823.73 26310.273 3566.8096
823.7496957 26310.273 3637.8151
823.75 26315.845 3637.8151
823.77 26315.845 3576.1496
823.7740435 26315.845 3569.3945
823.79 26173.458 3569.3945
823.7983913 26173.458 3634.5455
823.81 26172.819 3634.5455
823.8232174 26172.819 3702.9866
823.83 26155.493 3702.9866
823.8474783 26155.493 3717.6536
823.85 26052.341 3717.6536
823.87 26052.341 3766.3864
823.8717391 26052.341 3813.406
823.89 25594.361 3813.406
823.896 25594.361 3835.2477
823.91 25418.174 3835.2477
823.9208261 25418.174 3789.7742
823.93 25645.289 3789.7742
823.9451739 25645.289 3792.216
823.95 25817.108 3792.216
823.9695217 25817.108 3764.1228
823.97 25802.962 3764.1228
823.99 25802.962 3770.6493
823.9943478 25802.962 3804.9477
824.01 25726.601 3804.9477
824.0186087 25726.601 3891.9883
824.03 25838.109 3891.9883
824.0428696 25838.109 3918.532
824.05 25806.862 3918.532
824.0672174 25806.862 3855.5387
824.07 25748.482 3855.5387
824.09 25748.482 3837.4378
824.0917826 25748.482 3892.5168
824.11 26053.694 3892.5168
824.1163043 26053.694 3866.8442
824.13 26125.104 3866.8442
824.1408261 26125.104 3865.7183
824.15 26221.788 3865.7183
824.1654783 26221.788 3899.4941
824.17 26322.179 3899.4941
824.1897391 26322.179 3980.0048
824.19 26256.628 3980.0048
824.21 26256.628 3989.9377
824.214 26256.628 3955.2505
824.23 25822.979 3955.2505
824.2388261 25822.979 3916.7721
824.25 25847.908 3916.7721
824.2631739 25847.908 3941.3055
824.27 26716.819 3941.3055
824.2875217 26716.819 3946.052
824.29 26038.188 3946.052
824.31 26038.188 3944.5603
824.3118696 26038.188 3955.2806
824.33 26093.192 3955.2806
824.3362174 26093.192 3939.3105
824.35 26272.376 3939.3105
824.3605652 26272.376 3918.7766
824.37 26155.394 3918.7766
824.3853913 26155.394 3940.3642
824.39 26422.629 3940.3642
824.4096522 26422.629 4094.1302
824.41 26797.592 4094.1302
824.43 26797.592 4093.5052
824.433913 26797.592 4065.8283
824.45 26933.978 4065.8283
824.4581739 26933.978 4103.4236
824.47 26928.342 4103.4236
824.483 26928.342 4132.7978
824.49 26659.799 4132.7978
824.5073478 26659.799 4227.4632
824.51 26605.024 4227.4632
824.53 26605.024 4221.5019
824.5316957 26605.024 4243.983
824.55 26666.966 4243.983
824.556 26666.966 4273.8538
824.57 26475.07 4273.8538
824.5802609 26475.07 4259.2562
824.59 25829.85 4259.2562
824.6046957 25829.85 4232.0235
824.6100001 26355.476 4232.0235
824.6293913 26355.476 4170.8258
824.6300001 26151.002 4170.8258
824.6500001 26151.002 4163.3195
824.6536522 26151.002 4221.9764
824.6700001 26460.901 4221.9764
824.678087 26460.901 4247.1815
824.6900001 26400.869 4247.1815
824.7028261 26400.869 4352.5688
824.7100001 26188.428 4352.5688
824.7275652 26188.428 4400.743
824.7300001 26110.117 4400.743
824.7500001 26110.117 4393.8665
824.751913 26110.117 4410.4861
824.7700001 25991.55 4410.4861
824.7761739 25991.55 4379.7967
824.7900001 25625.55 4379.7967
824.8008261 25625.55 4427.1805
824.8100001 26235.867 4427.1805
824.8253478 26235.867 4415.649
824.8300001 25538.279 4415.649
824.8496957 25538.279 4458.7505
824.8500001 26398.474 4458.7505
824.8700001 26398.474 4444.2095
824.8740435 26398.474 4491.6783
824.8900001 26286.753 4491.6783
824.8983913 26286.753 4454.576
824.9100001 26089.2 4454.576
824.9227391 26089.2 4478.5167
824.9300001 26024.036 4478.5167
824.9475652 26024.036 4488.6516
824.9500001 25743.632 4488.6516
824.9700001 25743.632 4517.6131
824.9718261 25743.632 4529.9335
824.9900001 25575.301 4529.9335
824.996087 25575.301 4372.6893
825.0100001 25674.487 4372.6893
825.0203478 25674.487 4396.2791
825.0300001 25698.907 4396.2791
825.0451739 25698.907 4405.7533
825.0500001 25680.454 4405.7533
825.0695217 25680.454 4360.5559
825.0700001 25675.823 4360.5559
825.0900001 25675.823 4406.5053
825.0938696 25675.823 4370.5583
825.1100001 25631.258 4370.5583
825.1181304 25631.258 4404.1427
825.1300001 25790.749 4404.1427
825.1423913 25790.749 4379.4301
825.1500001 25961.079 4379.4301
825.1667391 25961.079 4380.5964
825.1700001 25943.159 4380.5964
825.1900001 25943.159 4388.9293
825.1915652 25943.159 4399.7228
825.2100001 26241.3 4399.7228
825.2158261 26241.3 4353.1625
825.2300001 26197.789 4353.1625
825.2401739 26197.789 4300.1691
825.2500001 26217.603 4300.1691
825.2647391 26217.603 4271.5099
825.2700001 26517.943 4271.5099
825.2892609 26517.943 4283.8726
825.2900001 25834.357 4283.8726
825.3100001 25834.357 4175.426
825.3138696 25834.357 4179.981
825.3300001 26476.701 4179.981
825.3383478 26476.701 4168.6867
825.3500001 26268.927 4168.6867
825.3626957 26268.927 4223.4991
825.3700001 26432.231 4223.4991
825.3875217 26432.231 4217.021
825.3900001 27478.585 4217.021
825.4100001 27478.585 4229.5162
825.4118696 27478.585 4253.8047
825.4300001 26668.29 4253.8047
825.4362174 26668.29 4213.3051
825.4500001 26723.168 4213.3051
825.4605652 26723.168 4232.1178
825.4700001 26918.387 4232.1178
825.484913 26918.387 4203.7805
825.4900001 27162.425 4203.7805
825.5097391 27162.425 4216.6044
825.5100001 27347.175 4216.6044
825.5300001 27347.175 4160.9394
825.534 27347.175 4173.9956
825.5500001 27325.545 4173.9956
825.5582609 27325.545 4164.158
825.5700001 27264.684 4164.158
825.5825217 27264.684 4171.9334
825.5900001 27460.536 4171.9334
825.6073478 27460.536 4126.0033
825.6100001 27274.388 4126.0033
825.6300001 27274.388 4164.6412
825.6316957 27274.388 4227.6619
825.6500001 27168.246 4227.6619
825.6560435 27168.246 4227.7321
825.6700001 27332.918 4227.7321
825.6803043 27332.918 4244.2578
825.6900001 27463.252 4244.2578
825.7045652 27463.252 4275.204
825.7100001 27495.488 4275.204
825.728913 27495.488 4293.5759
825.7300001 27359.28 4293.5759
825.7500001 27359.28 4544.2622
825.7535652 27359.28 4590.0496
825.7700001 27210.785 4590.0496
825.778 27210.785 4621.795
825.7900001 27147.657 4621.795
825.8023478 27147.657 4620.1973
825.8100001 27023.611 4620.1973
825.8266087 27023.611 4633.902
825.8300001 26097.957 4633.902
825.8500001 26097.957 4709.4623
825.8510435 26097.957 4675.1624
825.8700001 26481.274 4675.1624
825.8756957 26481.274 4682.8827
825.8900001 26592.116 4682.8827
825.9005217 26592.116 4650.7939
825.9100001 26649.46 4650.7939
825.9248696 26649.46 4707.3417
825.9300001 26675.544 4707.3417
825.9496957 26675.544 4763.9555
825.9500001 25716.609 4763.9555
825.9700001 25716.609 4701.8943
825.9740435 25716.609 4714.0271
825.9900001 26726.327 4714.0271
825.9983913 26726.327 4705.755
826.0100001 26624.443 4705.755
826.0227391 26624.443 4714.5481
826.0300001 26484.919 4714.5481
826.047087 26484.919 4991.2621
826.0500001 26548.191 4991.2621
826.0700001 26548.191 4960.8497
826.071913 26548.191 4938.9062
826.0900001 26524.197 4938.9062
826.0961739 26524.197 4913.0408
826.1100001 26235.187 4913.0408
826.1204348 26235.187 4967.4304
826.1300001 26460.457 4967.4304
826.1446957 26460.457 4877.3475
826.1500001 26372.781 4877.3475
826.1695217 26372.781 4886.7169
826.1700001 26549.081 4886.7169
826.1900001 26549.081 4870.6321
826.1938696 26549.081 4922.7316
826.2100001 26677.802 4922.7316
826.2182174 26677.802 4837.6102
826.2300001 26511.972 4837.6102
826.2424783 26511.972 4833.0255
826.2500001 26171.751 4833.0255
826.2667391 26171.751 4894.1567
826.2700001 25969.718 4894.1567
826.2900001 25969.718 4904.4921
826.291087 25969.718 4942.0484
826.3100001 25742.429 4942.0484
826.3153478 25742.429 4940.0873
826.3300001 26062.289 4940.0873
826.3401304 26062.289 4892.403
826.3500001 26012.767 4892.403
826.3645217 26012.767 4866.0524
826.3700001 26193.933 4866.0524
826.3887826 26193.933 4827.991
826.3900001 26354.565 4827.991
826.4100001 26354.565 4787.0974
826.4130435 26354.565 4842.6887
826.4300001 26329.229 4842.6887
826.4378696 26329.229 4780.0682
826.4500001 26555.389 4780.0682
826.4626957 26555.389 4813.8979
826.4700001 26782.704 4813.8979
826.4870435 26782.704 4834.7137
826.4900001 26758.849 4834.7137
826.5100001 26758.849 4825.7828
826.5118696 26758.849 4783.8761
826.5300001 27209.693 4783.8761
826.5362174 27209.693 4776.8325
826.5500001 25901.127 4776.8325
826.5605652 25901.127 4818.3919
826.5700001 25747.689 4818.3919
826.584913 25747.689 4866.8212
826.5900001 25556.626 4866.8212
826.6092609 25556.626 4961.1803
826.6100001 25647.267 4961.1803
826.6300001 25647.267 4966.9515
826.634087 25647.267 4984.228
826.6500001 25923.474 4984.228
826.6583478 25923.474 5051.7922
826.6700001 25810.472 5051.7922
826.6826087 25810.472 5063.3192
826.6900001 25765.04 5063.3192
826.7068696 25765.04 5126.1995
826.7100001 26039.146 5126.1995
826.7300001 26039.146 5076.141
826.7312609 26039.146 5134.6469
826.7500001 25464.198 5134.6469
826.7560435 25464.198 5135.8464
826.7700001 25259.857 5135.8464
826.7803913 25259.857 5158.3401
826.7900001 25372.216 5158.3401
826.8046522 25372.216 5188.1403
826.8100001 25431.17 5188.1403
826.828913 25431.17 5236.0186
826.8300001 25381.933 5236.0186
826.8500001 25381.933 5228.7811
826.8532609 25381.933 5197.2336
826.8700001 26226.457 5197.2336
826.8775217 26226.457 5138.1019
826.8900001 26340.435 5138.1019
826.9018696 26340.435 5171.7852
826.9100001 26336.202 5171.7852
826.9265217 26336.202 5124.9584
826.9300001 26316.981 5124.9584
826.9500001 26316.981 5149.3211
826.9509565 26316.981 5205.0399
826.9700001 26506.589 5205.0399
826.9752174 26506.589 5303.9851
826.9900001 26404.46 5303.9851
827.0000435 26404.46 5364.8731
827.0100001 25944.38 5364.8731
827.0248696 25944.38 5386.4604
827.0300001 25738.953 5386.4604
827.0492174 25738.953 5504.7028
827.0500001 25801.477 5504.7028
827.0700001 25801.477 5508.9646
827.0736957 25801.477 5494.7379
827.0900001 25279.298 5494.7379
827.0980435 25279.298 5452.2447
827.1100001 25804.941 5452.2447
827.1227391 25804.941 5467.1904
827.1300001 26115.4 5467.1904
827.147087 26115.4 5485.2367
827.1500001 26138.048 5485.2367
827.1700001 26138.048 5498.1915
827.1714348 26138.048 5522.2216
827.1900001 25850.89 5522.2216
827.1962609 25850.89 5515.7612
827.2100001 25440.722 5515.7612
827.2205217 25440.722 5468.5924
827.2300001 25819.967 5468.5924
827.2447826 25819.967 5427.6446
827.2500001 25564.771 5427.6446
827.2690435 25564.771 5416.5554
827.2700001 25441.6 5416.5554
827.2900001 25441.6 5434.8078
827.2933913 25441.6 5502.0405
827.3100001 25598.681 5502.0405
827.3182174 25598.681 5563.2372
827.3300001 25617.676 5563.2372
827.3425652 25617.676 5556.7979
827.3500001 25384.207 5556.7979
827.3668261 25384.207 5568.6271
827.3700001 25325.919 5568.6271
827.3900001 25325.919 5570.624
827.391087 25325.919 5580.1375
827.4100001 25419.569 5580.1375
827.4154348 25419.569 5706.4913
827.4300001 24595.239 5706.4913
827.4396957 24595.239 5724.6817
827.4500001 24975.974 5724.6817
827.4640435 24975.974 5711.3849
827.4700001 25041.144 5711.3849
827.4883043 25041.144 5822.4755
827.4900001 25196.927 5822.4755
827.5100001 25196.927 5825.801
827.5128261 25196.927 5828.2474
827.5300001 25653.337 5828.2474
827.5373913 25653.337 5581.0346
827.5500001 25840.825 5581.0346
827.5622174 25840.825 5512.5129
827.5700001 25604.152 5512.5129
827.5870435 25604.152 5438.9467
827.5900001 25792.419 5438.9467
827.6100001 25792.419 5451.2743
827.6113913 25792.419 5414.7173
827.6300001 26039.831 5414.7173
827.6357391 26039.831 5375.6993
827.6500001 25901.136 5375.6993
827.660087 25901.136 5384.4069
827.6700001 25654.835 5384.4069
827.684913 25654.835 5376.0446
827.6900001 25583.706 5376.0446
827.7092609 25583.706 5454.9783
827.7100001 25915.22 5454.9783
827.7300001 25915.22 5521.0705
827.7336087 25915.22 5497.1341
827.7500001 25980.256 5497.1341
827.7584348 25980.256 5507.7115
827.7700001 25602.423 5507.7115
827.7826957 25602.423 5597.3034
827.7900001 25473.598 5597.3034
827.8069565 25473.598 5578.7455
827.8100001 25499.637 5578.7455
827.8300001 25499.637 5581.2883
827.8312174 25499.637 5575.3816
827.8500001 25610.98 5575.3816
827.8555652 25610.98 5559.5868
827.8700001 25437.681 5559.5868
827.8803913 25437.681 5537.013
827.8900001 25543.526 5537.013
827.9047391 25543.526 5502.5758
827.9100001 25710.806 5502.5758
827.929 25710.806 5527.0722
827.9300001 25846.106 5527.0722
827.9500001 25846.106 5527.6089
827.9532609 25846.106 5567.5966
827.9700001 25790.57 5567.5966
827.9776087 25790.57 5531.7903
827.9900001 26481.941 5531.7903
828.0018696 26481.941 5564.6074
828.0100001 26334.842 5564.6074
828.0262174 26334.842 5571.4601
828.0300001 26298.519 5571.4601
828.0500001 26298.519 5535.7892
828.0504783 26298.519 5570.9892
828.0700001 25733.219 5570.9892
828.0747391 25733.219 5626.8605
828.0900001 25356.258 5626.8605
828.0995652 25356.258 5651.6771
828.1100001 25089.647 5651.6771
828.1243913 25089.647 5690.8732
828.1300001 24485.235 5690.8732
828.1490435 24485.235 5931.2099
828.1500001 24975.097 5931.2099
828.1700001 24975.097 5923.2454
828.1735652 24975.097 5894.9531
828.1900001 24745.647 5894.9531
828.197913 24745.647 5918.4988
828.2100001 25054.77 5918.4988
828.2222609 25054.77 5986.8522
828.2300001 25496.921 5986.8522
828.247087 25496.921 5900.7574
828.2500001 25469.967 5900.7574
828.2700001 25469.967 5940.9289
828.2714348 25469.967 6137.8271
828.2900001 25296.274 6137.8271
828.2957826 25296.274 6179.4168
828.3100001 25436.986 6179.4168
828.3206087 25436.986 6364.2189
828.3300001 25718.422 6364.2189
828.3448696 25718.422 6398.8519
828.3500001 26304.314 6398.8519
828.3691304 26304.314 6390.945
828.3700001 26514.785 6390.945
828.3900001 26514.785 6473.2468
828.3933913 26514.785 6494.8424
828.4100001 26466.82 6494.8424
828.4177391 26466.82 6924.5789
828.4300001 26698.529 6924.5789
828.4425652 26698.529 6932.7961
828.4500001 26763.111 6932.7961
828.466913 26763.111 6951.7182
828.4700001 26645.73 6951.7182
828.4900001 26645.73 6981.5667
828.4911739 26645.73 6980.5537
828.5100001 26595.98 6980.5537
828.5154348 26595.98 7013.6101
828.5300001 26782.023 7013.6101
828.5397826 26782.023 7037.7824
828.5500001 26141.944 7037.7824
828.5640435 26141.944 6973.0097
828.5700001 25566.621 6973.0097
828.5883913 25566.621 7197.8714
828.5900001 26112.456 7197.8714
828.6100001 26112.456 7212.5172
828.6126522 26112.456 7267.6454
828.6300001 26016.512 7267.6454
828.636913 26016.512 7288.1475
828.6500001 26076.41 7288.1475
828.6617391 26076.41 7292.0805
828.6700001 25766.172 7292.0805
828.6863044 25766.172 7415.8122
828.6900001 26447.933 7415.8122
828.7100001 26447.933 7400.0972
828.710913 26447.933 7672.1289
828.7300001 26635.674 7672.1289
828.7357391 26635.674 7661.4433
828.7500001 26535.335 7661.4433
828.760087 26535.335 7667.8322
828.7700001 26271.785 7667.8322
828.7844348 26271.785 7769.9679
828.7900001 25889.452 7769.9679
828.8092174 25889.452 7779.993
828.8100001 25662.398 7779.993
828.8300001 25662.398 7710.5827
828.8335652 25662.398 7859.1817
828.8500001 26060.99 7859.1817
828.8579565 26060.99 7767.3587
828.8700001 26149.725 7767.3587
828.8827826 26149.725 7816.3457
828.8900001 26152.396 7816.3457
828.9070435 26152.396 7845.4203
828.9100001 25440.213 7845.4203
828.9300001 25440.213 7705.5328
828.9313044 25440.213 7676.6203
828.9500001 25273.01 7676.6203
828.9555652 25273.01 7707.8231
828.9700001 25154.803 7707.8231
828.979913 25154.803 7784.1475
828.9900001 25143.142 7784.1475
829.0047391 25143.142 7785.0155
829.0100001 25067.531 7785.0155
829.029087 25067.531 7668.2895
829.0300001 25192.143 7668.2895
829.0500001 25192.143 7630.3403
829.0533478 25192.143 7695.5619
829.0700001 25232.03 7695.5619
829.0776087 25232.03 7768.288
829.0900001 25205.338 7768.288
829.1019565 25205.338 7803.0868
829.1100001 24959.609 7803.0868
829.1262174 24959.609 7794.713
829.1300001 25046.648 7794.713
829.1500001 25046.648 7896.7007
829.1505652 25046.648 7892.6604
829.1700001 24924.782 7892.6604
829.1748261 24924.782 7980.2684
829.1900001 24913.22 7980.2684
829.199087 24913.22 7990.8521
829.2100001 24844.788 7990.8521
829.223913 24844.788 7847.6558
829.2300001 24868.863 7847.6558
829.2482609 24868.863 7868.6741
829.2500001 24745.637 7868.6741
829.2700001 24745.637 7975.5752
829.273087 24745.637 7986.0189
829.2900001 24655.883 7986.0189
829.297913 24655.883 7976.3596
829.3100001 24825.21 7976.3596
829.3222609 24825.21 8050.5567
829.3300001 24914.885 8050.5567
829.3466087 24914.885 8201.4991
829.3500001 24989.316 8201.4991
829.3700001 24989.316 8259.1413
829.3709565 24989.316 8270.307
829.3900001 25105.069 8270.307
829.3953044 25105.069 8317.2399
829.4100001 25006.833 8317.2399
829.4201304 25006.833 8317.461
829.4300001 24680.522 8317.461
829.4449565 24680.522 8281.9107
829.4500001 24414.73 8281.9107
829.4692174 24414.73 8303.0371
829.4700001 24466.789 8303.0371
829.4900001 24466.789 8337.1984
829.4934783 24466.789 8354.3696
829.5100001 24543.214 8354.3696
829.5177391 24543.214 8310.4207
829.5300001 24622.754 8310.4207
829.542087 24622.754 8286.9328
829.5500001 24618.784 8286.9328
829.566913 24618.784 8308.723
829.5700001 24697.803 8308.723
829.5900001 24697.803 8237.8963
829.5912609 24697.803 8267.6282
829.6100001 24659.411 8267.6282
829.6155217 24659.411 8343.3204
829.6300001 24484.485 8343.3204
829.6397826 24484.485 8513.4466
829.6500001 24375.193 8513.4466
829.6641304 24375.193 8554.5254
829.6700001 24575.731 8554.5254
829.6883913 24575.731 8488.2117
829.6900001 24432.599 8488.2117
829.7100001 24432.599 8494.1629
829.7126522 24432.599 8453.544
829.7300001 24135.436 8453.544
829.737 24135.436 8393.8815
829.7500001 24567.771 8393.8815
829.7612609 24567.771 8404.8292
829.7700001 24331.103 8404.8292
829.786087 24331.103 8335.6512
829.7900001 24557.315 8335.6512
829.8100001 24557.315 8291.9419
829.8104348 24557.315 8427.8796
829.8300001 24390.389 8427.8796
829.8352609 24390.389 8413.4465
829.8500001 24623.42 8413.4465
829.860087 24623.42 8317.8426
829.8700001 24442.385 8317.8426
829.8844348 24442.385 8335.2224
829.8900001 24710.844 8335.2224
829.9087826 24710.844 8306.1049
829.9100001 24555.85 8306.1049
829.9300001 24555.85 8366.5404
829.9331304 24555.85 8481.0297
829.9500001 24508.234 8481.0297
829.9574783 24508.234 8511.2492
829.9700001 24776.822 8511.2492
829.9823043 24776.822 8444.5545
829.9900001 24467.4 8444.5545
830.0068696 24467.4 8390.3409
830.0100001 24884.453 8390.3409
830.0300001 24884.453 8454.8017
830.0313913 24884.453 8333.6163
830.0500001 24770.295 8333.6163
830.0556522 24770.295 8351.3442
830.0700001 24920.657 8351.3442
830.079913 24920.657 8375.3541
830.0900001 24888.598 8375.3541
830.1042609 24888.598 8422.0849
830.1100001 25073.802 8422.0849
830.129087 25073.802 8543.4752
830.1300001 24977.733 8543.4752
830.1500001 24977.733 8550.9544
830.1534348 24977.733 8559.7064
830.1700001 24645.369 8559.7064
830.1776957 24645.369 8493.5979
830.1900001 24687.793 8493.5979
830.2019565 24687.793 8479.108
830.2100001 24529.029 8479.108
830.2263043 24529.029 8511.5535
830.2300001 24629.594 8511.5535
830.2500001 24629.594 8604.0389
830.2505652 24629.594 8602.6273
830.2700001 24919.367 8602.6273
830.2748261 24919.367 8596.0493
830.2900001 25191.516 8596.0493
830.2991739 25191.516 8651.6751
830.3100001 24856.869 8651.6751
830.3234348 24856.869 8683.5945
830.3300001 24967.586 8683.5945
830.3482609 24967.586 8667.9103
830.3500001 24832.246 8667.9103
830.3700001 24832.246 8674.008
830.3726087 24832.246 8698.6189
830.3900001 24580.972 8698.6189
830.3974348 24580.972 8725.9755
830.4100001 24260.321 8725.9755
830.421913 24260.321 8844.2336
830.4300001 23818.086 8844.2336
830.4462609 23818.086 8816.0042
830.4500001 23860.033 8816.0042
830.4700001 23860.033 8866.9235
830.4709565 23860.033 8669.5294
830.4900001 23789.568 8669.5294
830.4953043 23789.568 8725.7892
830.5100001 23789.109 8725.7892
830.5196522 23789.109 8680.0723
830.5300001 23947.668 8680.0723
830.5444783 23947.668 8686.6726
830.5500001 23960.953 8686.6726
830.5687391 23960.953 8716.0191
830.5700001 23639.413 8716.0191
830.5900001 23639.413 8709.3267
830.5933478 23639.413 8811.8283
830.6100001 24305.778 8811.8283
830.6176957 24305.778 8801.0359
830.6300001 23965.336 8801.0359
830.642087 23965.336 8815.8135
830.6500001 24266.734 8815.8135
830.6664348 24266.734 8858.9751
830.6700001 23984.077 8858.9751
830.6900001 23984.077 8812.389
830.6909565 23984.077 8726.9426
830.7100001 24028.445 8726.9426
830.7156087 24028.445 8689.9918
830.7300001 24170.48 8689.9918
830.7398696 24170.48 8699.7571
830.7500001 24160.136 8699.7571
830.7641304 24160.136 8700.556
830.7700001 24185.382 8700.556
830.7884783 24185.382 8672.6961
830.7900001 24306.348 8672.6961
830.8100001 24306.348 8662.848
830.8127391 24306.348 8750.8922
830.8300001 23876.637 8750.8922
830.837 23876.637 8738.1955
830.8500001 23643.69 8738.1955
830.8613478 23643.69 8608.2695
830.8700001 23615.933 8608.2695
830.8856087 23615.933 8667.0966
830.8900001 23256.607 8667.0966
830.9100001 23256.607 8760.768
830.9100435 23256.607 8759.3464
830.9300001 23807.962 8759.3464
830.9347826 23807.962 8738.2492
830.9500001 24273.985 8738.2492
830.9591739 24273.985 8781.4216
830.9700001 24049.834 8781.4216
830.9835217 24049.834 8741.2423
830.9900001 24040.815 8741.2423
831.0083043 24040.815 8782.4881
831.0100001 24131.256 8782.4881
831.0300001 24131.256 8684.2608
831.0331304 24131.256 8715.2042
831.0500001 24064.311 8715.2042
831.0574783 24064.311 8715.4972
831.0700001 24073.995 8715.4972
831.0818261 24073.995 8731.736
831.0900001 24042.834 8731.736
831.1066522 24042.834 8722.9612
831.1100001 24005.863 8722.9612
831.1300001 24005.863 8807.3571
831.130913 24005.863 8780.3288
831.1500001 23837.77 8780.3288
831.1551739 23837.77 8676.7766
831.1700001 23574.302 8676.7766
831.1794348 23574.302 9020.6302
831.1900001 23964.99 9020.6302
831.2042609 23964.99 9130.7936
831.2100001 23743.573 9130.7936
831.2286087 23743.573 9128.3124
831.2300001 23702.641 9128.3124
831.2500001 23702.641 9211.102
831.2529565 23702.641 9192.622
831.2700001 24039.047 9192.622
831.2775217 24039.047 9230.1908
831.2900001 23990.801 9230.1908
831.3017826 23990.801 9309.3429
831.3100001 23639.597 9309.3429
831.3263043 23639.597 9371.5998
831.3300001 23812.362 9371.5998
831.3500001 23812.362 9375.4114
831.3506522 23812.362 9404.8803
831.3700001 23778.853 9404.8803
831.374913 23778.853 9504.4013
831.3900001 23871.491 9504.4013
831.3991739 23871.491 9584.8818
831.4100001 23832.669 9584.8818
831.4235217 23832.669 9520.4008
831.4300001 23859.479 9520.4008
831.4477826 23859.479 9512.6907
831.4500001 23996.63 9512.6907
831.4700001 23996.63 9562.799
831.4721304 23996.63 9850.8385
831.4900001 24038.411 9850.8385
831.4969565 24038.411 9895.5546
831.5100001 24077.143 9895.5546
831.5213043 24077.143 9841.435
831.5300001 23914.579 9841.435
831.5456522 23914.579 9911.9523
831.5500001 23907.624 9911.9523
831.5700001 23907.624 9885.7409
831.5704783 23907.624 9981.0039
831.5900001 23626.414 9981.0039
831.5953043 23626.414 10063.962
831.6100001 23562.297 10063.962
831.6196522 23562.297 10021.519
831.6300001 23711.783 10021.519
831.644 23711.783 10018.934
831.6500001 23179.741 10018.934
831.6688261 23179.741 10093.932
831.6700001 23195.508 10093.932
831.6900001 23195.508 10148.808
831.693087 23195.508 10175.285
831.7100001 23177.003 10175.285
831.7173478 23177.003 10222.176
831.7300001 23157.402 10222.176
831.7416087 23157.402 10194.642
831.7500001 22923.847 10194.642
831.7664348 22923.847 10199.008
831.7700001 23057.621 10199.008
831.7900001 23057.621 10220.078
831.7907826 23057.621 10263.263
831.8100001 23045.93 10263.263
831.8151304 23045.93 10188.259
831.8300001 23052.963 10188.259
831.8393913 23052.963 10245.751
831.8500001 23083.092 10245.751
831.8636522 23083.092 10276.595
831.8700001 22955.981 10276.595
831.8884783 22955.981 10249.715
831.8900001 22834.606 10249.715
831.9100001 22834.606 10233.276
831.9128261 22834.606 10290.835
831.9300001 22920.58 10290.835
831.937087 22920.58 10287.258
831.9500001 22968.136 10287.258
831.9613478 22968.136 10277.67
831.9700001 22355.385 10277.67
831.9856957 22355.385 10295.483
831.9900001 22880.225 10295.483
832.0099565 22880.225 10187.37
832.0100001 22766.467 10187.37
832.0300001 22766.467 10222.885
832.0343043 22766.467 10210.628
832.0500001 22392.726 10210.628
832.0591304 22392.726 10223.113
832.0700001 22261.236 10223.113
832.0834783 22261.236 10289.481
832.0900001 22261.099 10289.481
832.1078261 22261.099 10349.488
832.1100001 22327.062 10349.488
832.1300001 22327.062 10379.67
832.1326522 22327.062 10264.338
832.1500001 22190.414 10264.338
832.1574348 22190.414 10238.024
832.1700001 22122.324 10238.024
832.1817826 22122.324 10211.813
832.1900001 22202.265 10211.813
832.2061739 22202.265 10055.733
832.2100001 22284.903 10055.733
832.2300001 22284.903 10247.452
832.231 22284.903 10270.493
832.2500001 22304.268 10270.493
832.2552609 22304.268 10238.033
832.2700001 22292.202 10238.033
832.2795217 22292.202 10298.723
832.2900001 22207.675 10298.723
832.3037826 22207.675 10278.749
832.3100001 22193.54 10278.749
832.3286087 22193.54 10219.371
832.3300001 22143.898 10219.371
832.3500001 22143.898 10247.716
832.3529565 22143.898 10262.024
832.3700001 22120.991 10262.024
832.3773043 22120.991 10312.478
832.3900001 22301.385 10312.478
832.4015652 22301.385 10363.911
832.4100001 22420.503 10363.911
832.4258261 22420.503 10416.11
832.4300001 22480.81 10416.11
832.4500001 22480.81 10260.676
832.4506522 22480.81 10220.501
832.4700001 22307.669 10220.501
832.475 22307.669 10245.047
832.4900001 22212.632 10245.047
832.4992609 22212.632 10256.17
832.5100001 22409.396 10256.17
832.5235217 22409.396 10281.241
832.5300001 22426.58 10281.241
832.5477826 22426.58 10345.227
832.5500001 22646.489 10345.227
832.5700001 22646.489 10346.724
832.5721304 22646.489 10363.014
832.5900001 22618.396 10363.014
832.5964783 22618.396 10381.171
832.6100001 22856.268 10381.171
832.6212174 22856.268 10316.04
832.6300001 22640.629 10316.04
832.6455652 22640.629 10341.778
832.6500001 22719.005 10341.778
832.67 22719.005 10351.845
832.6700001 22537.52 10351.845
832.6900001 22537.52 10245.902
832.6946957 22537.52 10246.527
832.7100001 22509.717 10246.527
832.7190435 22509.717 10246.502
832.7300001 22655.211 10246.502
832.7435217 22655.211 10230.205
832.7500001 22675.464 10230.205
832.7683478 22675.464 10283.285
832.7700001 22459.707 10283.285
832.7900001 22459.707 10244.438
832.7931739 22459.707 10365.761
832.8100001 22461.805 10365.761
832.8174348 22461.805 10189.801
832.8300001 22187.307 10189.801
832.8416957 22187.307 10151.504
832.8500001 22168.678 10151.504
832.8659565 22168.678 10166.884
832.8700001 22027.411 10166.884
832.8900001 22027.411 10205.52
832.8907826 22027.411 10256.722
832.9100001 21953.394 10256.722
832.9151304 21953.394 10316.163
832.9300001 21889.176 10316.163
832.9394783 21889.176 10354.448
832.9500001 21978.134 10354.448
832.9637391 21978.134 10365.151
832.9700001 22006.492 10365.151
832.988 22006.492 10437.779
832.9900001 21836.738 10437.779
833.0100001 21836.738 10428.21
833.0123478 21836.738 10392.539
833.0300001 21852.2 10392.539
833.0366957 21852.2 10460.163
833.0500001 21808.071 10460.163
833.0614348 21808.071 10461.679
833.0700001 21568.148 10461.679
833.0856957 21568.148 10571.438
833.0900001 21422.179 10571.438
833.1099565 21422.179 10595.912
833.1100001 21278.374 10595.912
833.1300001 21278.374 10513.385
833.1343043 21278.374 10465.381
833.1500001 21343.586 10465.381
833.1586522 21343.586 10485.285
833.1700001 21237.191 10485.285
833.183 21237.191 10569.125
833.1900001 21318.332 10569.125
833.2073478 21318.332 10638.525
833.2100001 21461.335 10638.525
833.2300001 21461.335 10742.76
833.2321739 21461.335 10862.304
833.2500001 21753.179 10862.304
833.2565217 21753.179 10795.068
833.2700001 21531.492 10795.068
833.2808696 21531.492 10667.197
833.2900001 21434.816 10667.197
833.3056957 21434.816 10668.291
833.3100001 21571.4 10668.291
833.3300001 21571.4 10677.972
833.3305217 21571.4 10794.802
833.3500001 21725.446 10794.802
833.3553478 21725.446 10775.961
833.3700001 21698.883 10775.961
833.3796087 21698.883 10733.858
833.3900001 21835.357 10733.858
833.4038696 21835.357 10760.318
833.4100001 21910.215 10760.318
833.4281304 21910.215 10781.892
833.4300001 21897.723 10781.892
833.4500001 21897.723 10797.14
833.4529565 21897.723 10889.761
833.4700001 22063.27 10889.761
833.4773043 22063.27 10963.869
833.4900001 21958.681 10963.869
833.5016522 21958.681 10966.529
833.5100001 21953.121 10966.529
833.525913 21953.121 10886.085
833.5300001 21893.092 10886.085
833.5500001 21893.092 10867.924
833.5501739 21893.092 10797.696
833.57 22062.949 10797.696
833.5744348 22062.949 10733.369
833.59 22187.924 10733.369
833.5987826 22187.924 10735.007
833.61 21915.125 10735.007
833.6236087 21915.125 10848.376
833.63 21941.278 10848.376
833.6478696 21941.278 10966.3
833.65 22198.89 10966.3
833.67 22198.89 11022.038
833.6721304 22198.89 10959.171
833.69 22032.377 10959.171
833.6964783 22032.377 11032.181
833.71 21932.959 11032.181
833.7208261 21932.959 11024.699
833.73 22046.728 11024.699
833.7451739 22046.728 11041.119
833.75 21953.649 11041.119
833.7695217 21953.649 11135.175
833.77 22162.106 11135.175
833.79 22162.106 11072.214
833.7943478 22162.106 11069.831
833.81 21642.344 11069.831
833.8186957 21642.344 11040.381
833.83 21775.306 11040.381
833.8430435 21775.306 10948.668
833.85 21975.162 10948.668
833.8678696 21975.162 10941.883
833.87 21664.559 10941.883
833.89 21664.559 11189.442
833.8926957 21664.559 11246.59
833.91 21398.872 11246.59
833.9175217 21398.872 11272.879
833.93 21401.057 11272.879
833.9417826 21401.057 11206.376
833.95 21246.686 11206.376
833.9660435 21246.686 11226.176
833.97 21283.621 11226.176
833.99 21283.621 11436.021
833.9903043 21283.621 11418.706
834.01 21155.471 11418.706
834.0151304 21155.471 11475.11
834.03 20877.848 11475.11
834.0394783 20877.848 11523.745
834.05 20912.762 11523.745
834.0638261 20912.762 11577.45
834.07 21038.256 11577.45
834.088087 21038.256 11612.501
834.09 21124.444 11612.501
834.11 21124.444 11641.019
834.1123478 21124.444 11702.807
834.13 21429.351 11702.807
834.1366087 21429.351 11670.272
834.15 21313.484 11670.272
834.1609565 21313.484 11686.657
834.17 21870.721 11686.657
834.1853043 21870.721 11696.249
834.19 21420.412 11696.249
834.21 21420.412 11742.716
834.21 21420.412 11871.385
834.23 21274.217 11871.385
834.2343043 21274.217 11814.903
834.25 21153.302 11814.903
834.2586522 21153.302 11813.731
834.27 21344.033 11813.731
834.283 21344.033 11815.633
834.29 21478.997 11815.633
834.3073478 21478.997 11659.1
834.31 21406.591 11659.1
834.33 21406.591 11694.105
834.3316957 21406.591 11769.159
834.35 21160.182 11769.159
834.3565217 21160.182 11853.422
834.37 21664.696 11853.422
834.3808696 21664.696 11773.702
834.39 21528.523 11773.702
834.4052174 21528.523 11785.989
834.41 21519.357 11785.989
834.43 21519.357 11753.327
834.4300435 21519.357 11796.136
834.45 21410.576 11796.136
834.4548696 21410.576 11914.307
834.47 21716.701 11914.307
834.4796957 21716.701 11858.36
834.49 21526.61 11858.36
834.5039565 21526.61 11829.32
834.51 21526.61 11829.32
834.5282174 21526.61 12093.957
834.53 21585.312 12093.957
834.55 21585.312 12088.13
834.5524783 21585.312 12098.948
834.57 21651.82 12098.948
834.5773043 21651.82 12043.269
834.59 21775.023 12043.269
834.6016522 21775.023 11986.604
834.61 22311.385 11986.604
834.626 22311.385 11915.263
834.63 22167.04 11915.263
834.65 22167.04 11885.138
834.6502609 22167.04 11884.148
834.67 21498.403 11884.148
834.6745217 21498.403 11786.537
834.69 21400.908 11786.537
834.6987826 21400.908 11842.415
834.71 21471.391 11842.415
834.7231304 21471.391 11873.11
834.73 21439.649 11873.11
834.7473913 21439.649 11845.992
834.75 21498.696 11845.992
834.77 21498.696 12341.109
834.7716522 21498.696 12263.653
834.79 22024.354 12263.653
834.7963043 22024.354 12256.807
834.81 21483.631 12256.807
834.8208261 21483.631 12296.287
834.83 21309.92 12296.287
834.8451739 21309.92 12338.889
834.85 21382.157 12338.889
834.8695217 21382.157 12331.315
834.87 21424.184 12331.315
834.89 21424.184 12344.065
834.8938696 21424.184 12473.724
834.91 21437.368 12473.724
834.9184348 21437.368 12383.803
834.93 21111.281 12383.803
834.9427826 21111.281 12333.238
834.95 21409.798 12333.238
834.9673913 21409.798 12276.048
834.97 21087.819 12276.048
834.99 21087.819 12313.024
834.9922174 21087.819 12441.095
835.01 21324.576 12441.095
835.0170435 21324.576 12509.853
835.03 21392.816 12509.853
835.0418696 21392.816 12454.716
835.05 21572.702 12454.716
835.0661304 21572.702 12821.055
835.07 21531.002 12821.055
835.09 21531.002 12901.604
835.0903913 21531.002 12972.187
835.11 21357.032 12972.187
835.1146522 21357.032 12876.066
835.13 21257.509 12876.066
835.1391739 21257.509 13112.922
835.15 21098.516 13112.922
835.1638261 21098.516 13249.377
835.17 21075.278 13249.377
835.188087 21075.278 13223.434
835.19 20977.102 13223.434
835.21 20977.102 13319.887
835.2123478 20977.102 13467.14
835.23 21036.244 13467.14
835.2366957 21036.244 13501.424
835.25 20740.692 13501.424
835.2609565 20740.692 13538.545
835.27 20615.201 13538.545
835.2853043 20615.201 13679.237
835.29 20504.298 13679.237
835.3095652 20504.298 13694.154
835.31 20808.435 13694.154
835.33 20808.435 13703.283
835.3338261 20808.435 13724.986
835.35 20955.196 13724.986
835.3581739 20955.196 13821.092
835.37 21177.138 13821.092
835.383 21177.138 14034.703
835.39 21163.238 14034.703
835.4073478 21163.238 14059.288
835.41 21230.912 14059.288
835.43 21230.912 13929.753
835.4316957 21230.912 13847.85
835.45 21349.733 13847.85
835.4560435 21349.733 13858.301
835.47 21274.163 13858.301
835.4803913 21274.163 13706.32
835.49 21236.289 13706.32
835.5047391 21236.289 13599.885
835.51 21153.542 13599.885
835.5295652 21153.542 13705.128
835.53 21293.936 13705.128
835.55 21293.936 13676.613
835.5543913 21293.936 13721.596
835.57 21164.207 13721.596
835.5792174 21164.207 13692.476
835.59 20445.076 13692.476
835.6035652 20445.076 13670.951
835.61 21394.655 13670.951
835.6283043 21394.655 13659.237
835.63 21394.655 13659.237
835.65 21394.655 13645.797
835.6525652 21394.655 13685.267
835.67 21354.088 13685.267
835.6768261 21354.088 13763.006
835.69 21436.115 13763.006
835.7011739 21436.115 13698.66
835.71 21513.054 13698.66
835.726 21513.054 13626.941
835.73 21603.43 13626.941
835.75 21603.43 13435.631
835.7502609 21603.43 13376.753
835.77 21703.174 13376.753
835.7745217 21703.174 13382.598
835.79 21581.11 13382.598
835.7988696 21581.11 13281.369
835.81 21673.316 13281.369
835.8231304 21673.316 13200.739
835.83 21769.137 13200.739
835.8474783 21769.137 13142.802
835.85 21694.154 13142.802
835.87 21694.154 13074.538
835.8717391 21694.154 13094.903
835.89 20998.107 13094.903
835.896 20998.107 13143.46
835.91 20855.579 13143.46
835.9203478 20855.579 13185.494
835.93 20768.947 13185.494
835.9451739 20768.947 13168.097
835.95 20668.814 13168.097
835.9695217 20668.814 13063.317
835.97 20499.843 13063.317
835.99 20499.843 13046.647
835.9938696 20499.843 12993.541
836.01 20370.636 12993.541
836.0182174 20370.636 13084.611
836.03 20712.065 13084.611
836.0425652 20712.065 13316.723
836.05 20839.986 13316.723
836.066913 20839.986 13321.29
836.07 20675.674 13321.29
836.09 20675.674 13367.627
836.0917391 20675.674 13440.218
836.11 21024.806 13440.218
836.1165652 21024.806 13466.252
836.13 21087.925 13466.252
836.1413913 21087.925 13487.29
836.15 21246.072 13487.29
836.1656522 21246.072 13431.756
836.17 19744.21 13431.756
836.19 19744.21 13448.511
836.1900435 19744.21 13524.11
836.21 20409.691 13524.11
836.2143913 20409.691 13515.273
836.23 20741.874 13515.273
836.239 20741.874 13563.553
836.25 20729.084 13563.553
836.2633478 20729.084 13402.654
836.27 20704.664 13402.654
836.2881739 20704.664 13343.847
836.29 20752.168 13343.847
836.31 20752.168 13396.585
836.3124348 20752.168 13515.049
836.33 20617.11 13515.049
836.3366957 20617.11 13685.149
836.35 20588.204 13685.149
836.3610435 20588.204 13793.81
836.37 20156.955 13793.81
836.3853043 20156.955 13741.586
836.39 19972.46 13741.586
836.4096522 19972.46 13834.952
836.41 20299.518 13834.952
836.43 20299.518 13817.017
836.433913 20299.518 13862.143
836.45 20589.74 13862.143
836.4581739 20589.74 13828.388
836.47 20575.52 13828.388
836.4825217 20575.52 13677.795
836.49 20489.562 13677.795
836.5073478 20489.562 13701.543
836.51 20474.792 13701.543
836.53 20474.792 13698.774
836.5316957 20474.792 13759.042
836.55 20561.813 13759.042
836.5560435 20561.813 13787.515
836.57 20649.05 13787.515
836.5803913 20649.05 13689.144
836.59 20323.125 13689.144
836.6047391 20323.125 13813.23
836.61 20328.914 13813.23
836.629087 20328.914 13845.68
836.63 20404.848 13845.68
836.65 20404.848 13786.072
836.653913 20404.848 13950.963
836.67 20043.87 13950.963
836.6787391 20043.87 14014.021
836.69 19867.515 14014.021
836.7035652 19867.515 14049.247
836.71 19679.654 14049.247
836.7278261 19679.654 13990.746
836.73 19679.654 13990.746
836.75 19679.654 13969.698
836.752087 19679.654 13902.367
836.77 19569.879 13902.367
836.7763478 19569.879 13952.308
836.79 19459.872 13952.308
836.8011739 19459.872 13892.384
836.81 19510.756 13892.384
836.8255217 19510.756 13930.605
836.83 19319.762 13930.605
836.85 19319.762 13938.715
836.8503478 19319.762 14087.915
836.87 19272.089 14087.915
836.8746087 19272.089 14074.861
836.89 19308.264 14074.861
836.8988696 19308.264 14099.043
836.91 19387.816 14099.043
836.9232174 19387.816 14047.663
836.93 19357.395 14047.663
836.9474783 19357.395 14038.911
836.95 19514.646 14038.911
836.97 19514.646 13971.944
836.9718261 19514.646 13973.33
836.99 19273.032 13973.33
836.996087 19273.032 13997.484
837.01 19084.509 13997.484
837.0203478 19084.509 14071.326
837.03 19078.131 14071.326
837.0446957 19078.131 14059.51
837.05 19191.686 14059.51
837.0695217 19191.686 13984.166
837.07 19147 13984.166
837.09 19147 14142.373
837.0938696 19147 14112.542
837.11 18920.618 14112.542
837.1182174 18920.618 14034.463
837.13 18925.076 14034.463
837.1425652 18925.076 14051.633
837.15 18988.785 14051.633
837.166913 18988.785 14062.57
837.17 18817.904 14062.57
837.19 18817.904 14057.024
837.1912609 18817.904 14028.681
837.21 18798.079 14028.681
837.216087 18798.079 13972.314
837.23 18940.562 13972.314
837.240913 18940.562 13963.68
837.25 19035.68 13963.68
837.2657391 19035.68 13878.226
837.27 19330.805 13878.226
837.29 19330.805 13784.465
837.29 19330.805 13794.628
837.31 19572.246 13794.628
837.3142609 19572.246 13776.059
837.33 19730.791 13776.059
837.3385217 19730.791 13822.679
837.35 19746.271 13822.679
837.3633478 19746.271 13811.578
837.37 19549.105 13811.578
837.3876957 19549.105 13801.898
837.39 19433.117 13801.898
837.41 19433.117 13820.114
837.4125217 19433.117 13838.63
837.43 19156.612 13838.63
837.4367826 19156.612 13808.635
837.45 19124.902 13808.635
837.4610435 19124.902 13788.31
837.47 18912.967 13788.31
837.4853913 18912.967 13811.973
837.49 18822.855 13811.973
837.5096522 18822.855 13788.609
837.51 18927.763 13788.609
837.53 18927.763 13744.722
837.534 18927.763 13523.979
837.55 19047.622 13523.979
837.5582609 19047.622 13512.211
837.57 18973.428 13512.211
837.5825217 18973.428 13531.573
837.59 18889.523 13531.573
837.6068696 18889.523 13484.888
837.61 19015.596 13484.888
837.63 19015.596 13497.606
837.6316957 19015.596 13491.208
837.65 19033.917 13491.208
837.6560435 19033.917 13556.239
837.67 18583.099 13556.239
837.6803913 18583.099 13418
837.69 18927.135 13418
837.7047391 18927.135 13390.547
837.71 18875.126 13390.547
837.729087 18875.126 13324.245
837.73 19147.123 13324.245
837.75 19147.123 13421.108
837.7534348 19147.123 13463.298
837.77 19175.163 13463.298
837.7782609 19175.163 13513.411
837.79 19054.038 13513.411
837.803087 19054.038 13502.443
837.81 18841.863 13502.443
837.827913 18841.863 13577.999
837.83 18841.863 13577.999
837.85 18841.863 13356.208
837.8521739 18841.863 13452.779
837.87 18841.863 13452.779
837.8764348 18841.863 13541.462
837.89 18838.338 13541.462
837.9006957 18838.338 13571.512
837.91 18716.273 13571.512
837.9255217 18716.273 13580.047
837.93 18742.455 13580.047
837.9498696 18742.455 13607.452
837.95 19068.561 13607.452
837.97 19068.561 13646.227
837.9746957 19068.561 13722.129
837.99 19346.782 13722.129
837.9989565 19346.782 13689.242
838.01 19331.84 13689.242
838.0232174 19331.84 13672.401
838.03 19566.197 13672.401
838.0475652 19566.197 13694.218
838.05 19659.246 13694.218
838.07 19659.246 13583.102
838.0718261 19659.246 13600.971
838.09 19486.329 13600.971
838.0961739 19486.329 13639.127
838.11 19373.994 13639.127
838.1204348 19373.994 13704.375
838.13 19296.377 13704.375
838.1446957 19296.377 13741.854
838.15 19087.407 13741.854
838.1690435 19087.407 13839.64
838.17 18997.76 13839.64
838.19 18997.76 13728.872
838.1938696 18997.76 13820.074
838.21 19086.407 13820.074
838.2182174 19086.407 13950.178
838.23 19438.16 13950.178
838.2425652 19438.16 14015.915
838.25 19056.477 14015.915
838.266913 19056.477 13923.32
838.27 19104.373 13923.32
838.29 19104.373 14111.88
838.2912609 19104.373 14157.014
838.31 18971.2 14157.014
838.3156087 18971.2 14228.646
838.33 19000.651 14228.646
838.3404348 19000.651 14231.141
838.35 18799.398 14231.141
838.3652174 18799.398 14206.174
838.37 18790.559 14206.174
838.3896522 18790.559 14237.987
838.39 18750.779 14237.987
838.41 18750.779 14307.895
838.4143478 18750.779 14297.866
838.43 18679.441 14297.866
838.4386087 18679.441 14324.677
838.45 18542.547 14324.677
838.4628696 18542.547 14323.583
838.47 18692.53 14323.583
838.4876957 18692.53 14418.774
838.49 18699.742 14418.774
838.51 18699.742 14556.829
838.5120435 18699.742 14660.714
838.53 18619.176 14660.714
838.5365652 18619.176 14634.08
838.55 18600.82 14634.08
838.560826 18600.82 14549.044
838.57 18279.448 14549.044
838.585391 18279.448 14604.391
838.59 18217.888 14604.391
838.609739 18217.888 14627.179
838.61 18248.566 14627.179
838.63 18248.566 14601.875
838.634 18248.566 14500.481
838.65 18239.534 14500.481
838.658348 18239.534 14476.437
838.67 18176.96 14476.437
838.682609 18176.96 14493.725
838.69 18049.581 14493.725
838.70687 18049.581 14524.053
838.71 18059.191 14524.053
838.73 18059.191 14514.963
838.731217 18059.191 14687.283
838.75 17697.001 14687.283
838.756 17697.001 14609.694
838.77 17974.465 14609.694
838.780391 17974.465 14909.519
838.79 17731.423 14909.519
838.804739 17731.423 15098.378
838.81 18122.466 15098.378
838.829087 18122.466 14960.476
838.83 17971.504 14960.476
838.85 17971.504 14890.472
838.853435 17971.504 14947.402
838.87 18013.183 14947.402
838.877783 18013.183 15052.159
838.89 17788.897 15052.159
838.902609 17788.897 15016.181
838.91 17912.409 15016.181
838.92687 17912.409 15032.499
838.93 17553.79 15032.499
838.95 17553.79 14843.336
838.951696 17553.79 14781.819
838.97 17678.727 14781.819
838.97613 17678.727 14805.933
838.99 18299.264 14805.933
839.000478 18299.264 14806.562
839.01 18418.013 14806.562
839.025043 18418.013 14797.575
839.03 18450.807 14797.575
839.04987 18450.807 15016.756
839.05 18517.576 15016.756
839.07 18517.576 14957.527
839.074217 18517.576 15016.103
839.09 18684.764 15016.103
839.098478 18684.764 14973.775
839.11 18707.808 14973.775
839.122739 18707.808 14856.83
839.13 18479.383 14856.83
839.147391 18479.383 14843.333
839.15 19025.433 14843.333
839.17 19025.433 14948.409
839.171913 19025.433 14825.689
839.19 19127.217 14825.689
839.196174 19127.217 14796.783
839.21 19117.94 14796.783
839.220522 19117.94 14743.212
839.23 19190.269 14743.212
839.244783 19190.269 14799.982
839.25 19486.643 14799.982
839.269043 19486.643 14917.521
839.27 19735.746 14917.521
839.29 19735.746 15002.273
839.293391 19735.746 14977.411
839.31 19648.273 14977.411
839.317739 19648.273 14957.956
839.33 19670.391 14957.956
839.342565 19670.391 14910.002
839.35 20088.798 14910.002
839.366913 20088.798 14909.153
839.37 19655.767 14909.153
839.39 19655.767 14813.353
839.391261 19655.767 14672.853
839.41 19740.977 14672.853
839.415609 19740.977 14594.453
839.43 19633.259 14594.453
839.439957 19633.259 14610.746
839.45 19675.463 14610.746
839.464783 19675.463 14635.486
839.47 19675.463 14635.486
839.489043 19675.463 14411.244
839.49 19624.637 14411.244
839.51 19624.637 14359.563
839.513304 19624.637 14331.666
839.53 19734.573 14331.666
839.537652 19734.573 14380.571
839.55 19755.706 14380.571
839.562391 19755.706 14360.577
839.57 19517.926 14360.577
839.587217 19517.926 14467.693
839.59 19135.139 14467.693
839.61 19135.139 14411.338
839.612043 19135.139 14406.133
839.63 19263.919 14406.133
839.636391 19263.919 14436.568
839.65 19660.735 14436.568
839.660652 19660.735 14317.296
839.67 19662.538 14317.296
839.684913 19662.538 14162.73
839.69 19556.051 14162.73
839.709261 19556.051 14148.488
839.71 19698.674 14148.488
839.73 19698.674 14380.308
839.734087 19698.674 14411.144
839.75 19549.219 14411.144
839.758348 19549.219 14468.158
839.77 19559.025 14468.158
839.782696 19559.025 14499.331
839.79 19484.043 14499.331
839.806957 19484.043 14539.233
839.81 19236.802 14539.233
839.83 19236.802 14631.031
839.831217 19236.802 14656.233
839.85 18968.539 14656.233
839.855565 18968.539 14480.91
839.87 18877.715 14480.91
839.879913 18877.715 14534.239
839.89 18921.714 14534.239
839.904739 18921.714 14538.72
839.91 18529.127 14538.72
839.929087 18529.127 14574.216
839.93 18729.745 14574.216
839.95 18729.745 14721.842
839.953435 18729.745 14785.734
839.97 18773.301 14785.734
839.977783 18773.301 14616.152
839.99 18781.795 14616.152
840.00213 18781.795 14576.076
840.01 19056.816 14576.076
840.026957 19056.816 14673.173
840.03 19112.973 14673.173
840.05 19112.973 14708.569
840.051217 19112.973 14845.77
840.07 19111.262 14845.77
840.075478 19111.262 14760.581
840.09 18890.545 14760.581
840.099739 18890.545 14773.945
840.11 19000.841 14773.945
840.124565 19000.841 14817.536
840.13 19015.61 14817.536
840.149391 19015.61 14846.756
840.15 19327.719 14846.756
840.17 19327.719 14910.09
840.174217 19327.719 14863.244
840.19 19182.324 14863.244
840.198565 19182.324 14925.142
840.21 18890.333 14925.142
840.222826 18890.333 14904.3
840.23 18957.288 14904.3
840.247087 18957.288 14946.852
840.25 18942.72 14946.852
840.27 18942.72 15237.367
840.271435 18942.72 15314.553
840.29 18296.074 15314.553
840.295739 18296.074 15201.279
840.31 18808.693 15201.279
840.320522 18808.693 15112.021
840.33 19381.483 15112.021
840.34487 19381.483 15063.524
840.35 18678.402 15063.524
840.36913 18678.402 15074.27
840.37 18678.402 15074.27
840.39 18678.402 15154.881
840.393391 18678.402 15105.421
840.41 18685.458 15105.421
840.417739 18685.458 15087.792
840.43 18892.041 15087.792
840.442087 18892.041 15134.994
840.45 18809.962 15134.994
840.466913 18809.962 15361.609
840.47 18794.296 15361.609
840.49 18794.296 15379.995
840.491261 18794.296 15443.128
840.51 18658.544 15443.128
840.515609 18658.544 15395.201
840.53 18617.801 15395.201
840.539957 18617.801 15265.439
840.55 18621.081 15265.439
840.564304 18621.081 15339.094
840.57 18235.31 15339.094
840.588609 18235.31 15479.495
840.59 18575.613 15479.495
840.61 18575.613 15472.268
840.613391 18575.613 15418.267
840.63 18607.983 15418.267
840.637652 18607.983 15409.83
840.65 18752.653 15409.83
840.661913 18752.653 15435.953
840.67 18438.156 15435.953
840.686739 18438.156 15496.219
840.69 18424.977 15496.219
840.71 18424.977 15504.504
840.711565 18424.977 15468.172
840.73 18489.802 15468.172
840.736391 18489.802 15409.97
840.75 18429.619 15409.97
840.760739 18429.619 15354.598
840.77 18393.933 15354.598
840.785 18393.933 15349.918
840.79 18468.187 15349.918
840.809261 18468.187 15313.398
840.81 18518.165 15313.398
840.83 18518.165 15325.02
840.833609 18518.165 15290.945
840.85 18446.015 15290.945
840.85787 18446.015 15193.186
840.87 18339.448 15193.186
840.882696 18339.448 15251.656
840.89 18379.87 15251.656
840.906957 18379.87 15265.227
840.91 18312.027 15265.227
840.93 18312.027 15248.885
840.931304 18312.027 15327.668
840.95 18370.205 15327.668
840.955565 18370.205 15400.916
840.97 18432.357 15400.916
840.979913 18432.357 15372.465
840.99 18187.628 15372.465
841.004261 18187.628 15387.915
841.01 18537.697 15387.915
841.02887 18537.697 15444.434
841.03 18561.117 15444.434
841.05 18561.117 15336.233
841.053217 18561.117 15334.037
841.07 18335.096 15334.037
841.077783 18335.096 15259.766
841.09 18269.477 15259.766
841.10213 18269.477 15155.131
841.11 18453.883 15155.131
841.126478 18453.883 15300.67
841.13 18492.7 15300.67
841.15 18492.7 15281.944
841.150739 18492.7 15248.605
841.17 17606.188 15248.605
841.175087 17606.188 15489.028
841.19 18144.053 15489.028
841.199435 18144.053 15541.255
841.21 18259.516 15541.255
841.224087 18259.516 15568.422
841.23 18336.983 15568.422
841.248913 18336.983 15635.188
841.25 18465.008 15635.188
841.27 18465.008 15644.661
841.273739 18465.008 15777.082
841.29 18030.192 15777.082
841.298435 18030.192 15815.294
841.31 18587.307 15815.294
841.322913 18587.307 15887.7
841.33 18421.627 15887.7
841.347174 18421.627 15803.063
841.35 18467.468 15803.063
841.37 18467.468 15895.507
841.371435 18467.468 15840.661
841.39 18471.053 15840.661
841.395783 18471.053 15809.287
841.41 18607.419 15809.287
841.420043 18607.419 15910.123
841.43 18690.455 15910.123
841.444348 18690.455 15987.494
841.45 18427.503 15987.494
841.468783 18427.503 15919.475
841.47 18436.42 15919.475
841.49 18436.42 16039.142
841.493391 18436.42 16060.425
841.51 18888.045 16060.425
841.517739 18888.045 16087.826
841.53 18880.23 16087.826
841.542087 18880.23 16070.491
841.55 18781.078 16070.491
841.566435 18781.078 16122.574
841.57 18772.133 16122.574
841.59 18772.133 16098.313
841.590783 18772.133 16101.519
841.61 18865.739 16101.519
841.61513 18865.739 16110.247
841.63 18971.339 16110.247
841.639957 18971.339 16031.717
841.65 18991.433 16031.717
841.664304 18991.433 15889.619
841.67 19076.19 15889.619
841.688652 19076.19 15809.536
841.69 19020.432 15809.536
841.71 19020.432 15810.148
841.712913 19020.432 15812.811
841.73 19004.655 15812.811
841.737174 19004.655 16013.052
841.75 19112.28 16013.052
841.761435 19112.28 15873.997
841.77 19150.911 15873.997
841.786261 19150.911 15796.718
841.79 19134.294 15796.718
841.81 19134.294 15611.733
841.811087 19134.294 15620.514
841.83 19099.067 15620.514
841.835913 19099.067 15638.981
841.85 19053.56 15638.981
841.860261 19053.56 15683.151
841.87 18706.402 15683.151
841.885087 18706.402 15546.359
841.89 18592.492 15546.359
841.909348 18592.492 15488.485
841.91 18443.591 15488.485
841.93 18443.591 15400.349
841.933609 18443.591 15460.689
841.95 18496.246 15460.689
841.957957 18496.246 15453.33
841.97 18336.476 15453.33
841.982217 18336.476 15445.444
841.99 18356.256 15445.444
842.006478 18356.256 15463.217
842.01 18117.49 15463.217
842.03 18117.49 15513.165
842.030826 18117.49 15466.354
842.05 18180.821 15466.354
842.055087 18180.821 15529.801
842.07 18092.749 15529.801
842.079913 18092.749 15496.183
842.09 18028.393 15496.183
842.104261 18028.393 15401.833
842.11 17959.941 15401.833
842.128609 17959.941 15395.381
842.13 17949.096 15395.381
842.15 17949.096 15583.923
842.152957 17949.096 15527.382
842.17 17824.213 15527.382
842.177304 17824.213 15629.997
842.19 17813.272 15629.997
842.20213 17813.272 15621.336
842.21 17704.302 15621.336
842.226478 17704.302 15555.32
842.23 17363.556 15555.32
842.25 17363.556 15530.856
842.250826 17363.556 15791.389
842.27 17753.795 15791.389
842.275087 17753.795 15796.831
842.29 18389.186 15796.831
842.299435 18389.186 15844.98
842.31 18639.542 15844.98
842.325217 18639.542 15758.947
842.33 18338.344 15758.947
842.35 18338.344 15763.526
842.351826 18338.344 15838.54
842.37 18271.333 15838.54
842.377043 18271.333 15840.221
842.39 18173.128 15840.221
842.403652 18173.128 16041.881
842.41 18408.264 16041.881
842.429087 18408.264 16200.379
842.43 18380.519 16200.379
842.45 18380.519 16162.775
842.455087 18380.519 16080.177
842.47 18728.604 16080.177
842.479348 18728.604 16105.092
842.49 18313.686 16105.092
842.504826 18313.686 16108.012
842.51 18558.138 16108.012
842.529435 18558.138 16160.088
842.53 18975.26 16160.088
842.55 18975.26 16074.381
842.554826 18975.26 16045.907
842.57 18468.942 16045.907
842.579435 18468.942 16028.909
842.59 18363.491 16028.909
842.60387 18363.491 16022.576
842.61 18602.603 16022.576
842.629348 18602.603 15938.057
842.63 19011.37 15938.057
842.65 19011.37 15953.541
842.654609 19011.37 15967.435
842.67 18190.504 15967.435
842.682435 18190.504 15935.088
842.69 19189.749 15935.088
842.708522 19189.749 15958.09
842.71 18738.887 15958.09
842.73 18738.887 15871.459
842.73287 18738.887 15722.701
842.75 18807.876 15722.701
842.75887 18807.876 15675.503
842.77 18952.191 15675.503
842.783783 18952.191 15562.244
842.79 18869.513 15562.244
842.80813 18869.513 15521.803
842.81 19225.074 15521.803
842.83 19225.074 15556.051
842.836652 19225.074 15773.889
842.85 18917.737 15773.889
842.861609 18917.737 15804.09
842.87 19056.155 15804.09
842.887957 19056.155 15799.766
842.89 18661.269 15799.766
842.91 18661.269 15736.927
842.914565 18661.269 15816.304
842.93 18537.194 15816.304
842.939783 18537.194 15784.047
842.95 18528.758 15784.047
842.965913 18528.758 15791.106
842.97 18957.908 15791.106
842.99 18957.908 15846.645
842.991826 18957.908 15891.176
843.01 19350.775 15891.176
843.017261 19350.775 15818.87
843.03 19455.481 15818.87
843.041522 19455.481 15796.848
843.05 18668.003 15796.848
843.067087 18668.003 15781.379
843.07 18745.79 15781.379
843.09 18745.79 15688.113
843.091609 18745.79 15682.213
843.11 18735.138 15682.213
843.117 18735.138 15668.63
843.13 18099.39 15668.63
843.141696 18099.39 15876.428
843.15 18327.316 15876.428
843.166043 18327.316 15934.187
843.17 18907.088 15934.187
843.19 18907.088 15982.279
843.192043 18907.088 15933.535
843.21 19001.625 15933.535
843.21687 19001.625 15899.724
843.23 18007.938 15899.724
843.244696 18007.938 15945.786
843.25 18737.214 15945.786
843.27 18737.214 15906.052
843.270783 18737.214 15913.172
843.29 18135.791 15913.172
843.29513 18135.791 16099.176
843.31 18436.23 16099.176
843.321217 18436.23 16243.122
843.33 18811.799 16243.122
843.345652 18811.799 16274.201
843.35 18942.227 16274.201
843.37 18942.227 16229.443
843.370391 18942.227 16114.481
843.39 18842.227 16114.481
843.398826 18842.227 16094.367
843.41 18551.599 16094.367
843.423783 18551.599 16093.94
843.43 18695.173 16093.94
843.45 18695.173 16063.144
843.450696 18695.173 15959.725
843.47 18424.296 15959.725
843.477304 18424.296 16034.637
843.49 18438.661 16034.637
843.502522 18438.661 16002.371
843.51 18598.153 16002.371
843.528174 18598.153 15888.811
843.53 18786.723 15888.811
843.55 18786.723 15934.896
843.554565 18786.723 15888.254
843.57 18729.53 15888.254
843.579435 18729.53 15790.071
843.59 18438.64 15790.071
843.603696 18438.64 15546.345
843.61 17833.01 15546.345
843.629348 17833.01 15509.597
843.63 18488.137 15509.597
843.65 18488.137 15495.146
843.653783 18488.137 15403.413
843.67 18570.62 15403.413
843.679174 18570.62 15421.15
843.69 18244.208 15421.15
843.70387 18244.208 15465.609
843.71 18125.069 15465.609
843.728217 18125.069 15431.77
843.73 18706.128 15431.77
843.75 18706.128 15391.043
843.754304 18706.128 15465.278
843.77 18367.926 15465.278
843.779174 18367.926 15485.013
843.79 17845.89 15485.013
843.806957 17845.89 15470.458
843.81 18784.982 15470.458
843.83 18784.982 15498.055
843.833043 18784.982 15468.891
843.85 18385.43 15468.891
843.857391 18385.43 15434.458
843.87 18647.966 15434.458
843.883478 18647.966 15458.203
843.89 18621.656 15458.203
843.907826 18621.656 15239.965
843.91 18272.438 15239.965
843.93 18272.438 15078.613
843.933043 18272.438 14995.318
843.95 18303.041 14995.318
843.961 18303.041 14973.431
843.97 18361.641 14973.431
843.985957 18361.641 15039.978
843.99 18525.68 15039.978
844.01 18525.68 15053.701
844.013435 18525.68 15129.824
844.03 18633.458 15129.824
844.040043 18633.458 15130.111
844.05 18479.148 15130.111
844.065261 18479.148 15162.233
844.07 18589.299 15162.233
844.09 18589.299 15180.254
844.090435 18589.299 15197.852
844.11 18801.95 15197.852
844.116783 18801.95 15292.593
844.13 18995.187 15292.593
844.141087 18995.187 15322.101
844.15 18856.151 15322.101
844.16587 18856.151 15379.285
844.17 18727.04 15379.285
844.19 18727.04 15449.449
844.191609 18727.04 15477.316
844.21 18676.04 15477.316
844.215957 18676.04 15538.577
844.23 18539.6 15538.577
844.241348 18539.6 15552.298
844.25 18058.57 15552.298
844.266043 18058.57 15618.299
844.27 17826.876 15618.299
844.29 17826.876 15745.038
844.290478 17826.876 15697.459
844.31 18696.179 15697.459
844.316565 18696.179 15828.158
844.33 18346.293 15828.158
844.341913 18346.293 15898.423
844.35 17968.776 15898.423
844.369217 17968.776 15873.576
844.37 18784.365 15873.576
844.39 18784.365 15840.129
844.395304 18784.365 15768.307
844.41 18378.32 15768.307
844.419652 18378.32 15763.434
844.43 18893.94 15763.434
844.445739 18893.94 15793.055
844.45 19029.996 15793.055
844.47 19029.996 15726.598
844.470087 19029.996 15737.249
844.49 19135.039 15737.249
844.495783 19135.039 15809.454
844.51 19460.313 15809.454
844.523174 19460.313 15852.195
844.53 19413.085 15852.195
844.54813 19413.085 15943.983
844.55 19949.884 15943.983
844.57 19949.884 15973.172
844.576174 19949.884 16096.429
844.59 20035.332 16096.429
844.602783 20035.332 16222.363
844.61 19925.506 16222.363
844.62787 19925.506 16193.631
844.63 20314.673 16193.631
844.65 20314.673 16195.183
844.652696 20314.673 16152.967
844.67 20333.08 16152.967
844.678957 20333.08 16153.963
844.69 20439.522 16153.963
844.703217 20439.522 16135.155
844.71 20359.549 16135.155
844.728565 20359.549 15999.845
844.73 20347.601 15999.845
844.75 20347.601 15922.806
844.753783 20347.601 15895.57
844.77 19999.311 15895.57
844.77813 19999.311 15871.9
844.79 20421.977 15871.9
844.803522 20421.977 15867.392
844.81 19931.577 15867.392
844.828217 19931.577 15764.347
844.83 19913.529 15764.347
844.85 19913.529 15838.264
844.852739 19913.529 15795.104
844.87 20622.663 15795.104
844.878826 20622.663 15804.259
844.89 20549.608 15804.259
844.904652 20549.608 15927.322
844.91 19991.342 15927.322
844.93 19991.342 15953.048
844.931478 19991.342 15949.954
844.95 20921.303 15949.954
844.957565 20921.303 15680.019
844.97 20590.568 15680.019
844.981913 20590.568 15753.715
844.99 20756.129 15753.715
845.008 20756.129 15753.4
845.01 20631.09 15753.4
845.03 20631.09 15731.78
845.032348 20631.09 15687.311
845.05 20518.983 15687.311
845.058522 20518.983 15841.49
845.07 20216.698 15841.49
845.085348 20216.698 15801.643
845.09 20012.284 15801.643
845.11 20012.284 15743.113
845.110304 20012.284 15825.131
845.13 20066.176 15825.131
845.138913 20066.176 15745.886
845.15 19525.93 15745.886
845.165304 19525.93 15787.313
845.17 19497.67 15787.313
845.19 19497.67 15927.369
845.19013 19497.67 15871.142
845.21 19479.895 15871.142
845.215087 19479.895 15825.938
845.23 19266.658 15825.938
845.24113 19266.658 15809.976
845.25 19508.867 15809.976
845.265391 19508.867 15611.685
845.27 19272.567 15611.685
845.29 19272.567 15589.52
845.29113 19272.567 15541.785
845.31 19485.417 15541.785
845.315957 19485.417 15565.642
845.33 19024.198 15565.642
845.340391 19024.198 15459.714
845.35 19290.464 15459.714
845.365696 19290.464 15491.835
845.37 18883.633 15491.835
845.39 18883.633 15463.405
845.390391 18883.633 15388.158
845.41 18942.404 15388.158
845.415 18942.404 15558.088
845.43 19503.809 15558.088
845.441087 19503.809 15488.563
845.45 19136.121 15488.563
845.467391 19136.121 15604.003
845.47 18354.869 15604.003
845.49 18354.869 15671.655
845.493739 18354.869 15580.54
845.51 19215.38 15580.54
845.519826 19215.38 15522.849
845.53 18671.618 15522.849
845.544174 18671.618 15509.79
845.55 19061.722 15509.79
845.57 19061.722 15790.875
845.570261 19061.722 15802.802
845.59 19116.662 15802.802
845.594609 19116.662 15799.885
845.61 18940.367 15799.885
845.621261 18940.367 15807.617
845.63 19102.714 15807.617
845.647522 19102.714 15712.251
845.65 19194.552 15712.251
845.67 19194.552 15673.185
845.672478 19194.552 15683.813
845.69 19034.903 15683.813
845.701652 19034.903 15629.791
845.71 19109.544 15629.791
845.727565 19109.544 15487.058
845.73 19447.694 15487.058
845.75 19447.694 15507.95
845.752609 19447.694 15519.742
845.77 19222.472 15519.742
845.777826 19222.472 15396.553
845.79 19319.481 15396.553
845.803304 19319.481 15320.432
845.81 19556.327 15320.432
845.827565 19556.327 15368.832
845.83 18937.35 15368.832
845.85 18937.35 15418.019
845.853304 18937.35 15547.869
845.87 18543.971 15547.869
845.877826 18543.971 15508.685
845.89 18436.657 15508.685
845.902652 18436.657 15481.869
845.91 18710.906 15481.869
845.92787 18710.906 15568.922
845.93 18080.354 15568.922
845.95 18080.354 15886.827
845.952565 18080.354 15890.754
845.97 17950.777 15890.754
845.977261 17950.777 15950.743
845.99 18378.217 15950.743
846.003348 18378.217 15933.607
846.01 18193.156 15933.607
846.03 18193.156 15850.328
846.03013 18193.156 15865.376
846.05 17785.462 15865.376
846.056 17785.462 15838.88
846.07 18849.274 15838.88
846.082087 18849.274 15791.695
846.09 18291.193 15791.695
846.106435 18291.193 15679.415
846.11 18522.01 15679.415
846.13 18522.01 15784.5
846.132522 18522.01 15804.767
846.15 18150.21 15804.767
846.15687 18150.21 15830.874
846.17 18121.269 15830.874
846.184 18121.269 15771.051
846.19 18436.026 15771.051
846.209696 18436.026 15771.149
846.21 18139.61 15771.149
846.23 18139.61 15935.596
846.234652 18139.61 16090.424
846.25 18236.489 16090.424
846.264391 18236.489 16160.727
846.27 18335.26 16160.727
846.289826 18335.26 16166.569
846.29 18351.026 16166.569
846.31 18351.026 16088.239
846.315348 18351.026 16234.428
846.33 18076.978 16234.428
846.340565 18076.978 16210.281
846.35 18231.206 16210.281
846.365478 18231.206 16296.301
846.37 18301.765 16296.301
846.389739 18301.765 16355.25
846.39 17696.668 16355.25
846.41 17696.668 16416.491
846.415478 17696.668 16505.555
846.43 17557.079 16505.555
846.440087 17557.079 16424.47
846.45 17682.609 16424.47
846.465217 17682.609 16432.282
846.47 17668.09 16432.282
846.49 17668.09 16447.458
846.490043 17668.09 16446.045
846.51 17232.295 16446.045
846.514739 17232.295 16445.406
846.53 17318.328 16445.406
846.539522 17318.328 16304.284
846.55 17889.013 16304.284
846.565609 17889.013 16377.871
846.57 17850.019 16377.871
846.59 17850.019 16310.708
846.59287 17850.019 16362.924
846.61 17237.917 16362.924
846.618261 17237.917 16338.651
846.63 18132.789 16338.651
846.644348 18132.789 16434.915
846.65 17569.154 16434.915
846.668696 17569.154 16441.062
846.67 17795.709 16441.062
846.69 17795.709 16519.504
846.694783 17795.709 16666.259
846.71 17730.691 16666.259
846.71913 17730.691 16663.127
846.73 18015.902 16663.127
846.746739 18015.902 16583.168
846.75 18347.33 16583.168
846.77 18347.33 16360.431
846.77187 18347.33 16315.491
846.79 17942.707 16315.491
846.796826 17942.707 16411.459
846.81 18123.673 16411.459
846.82713 18123.673 16257.754
846.83 17998.133 16257.754
846.85 17998.133 16027.689
846.852087 17998.133 16000.166
846.87 17794.523 16000.166
846.878 17794.523 15960.716
846.89 17518.109 15960.716
846.902739 17518.109 16109.475
846.91 17689.202 16109.475
846.927174 17689.202 16178.974
846.93 17875.6 16178.974
846.95 17875.6 16343.629
846.951913 17875.6 16294.197
846.97 17612.419 16294.197
846.977652 17612.419 16312.791
846.99 17608.378 16312.791
847.002348 17608.378 16399.594
847.01 17740.881 16399.594
847.027391 17740.881 16322.615
847.03 17462.212 16322.615
847.05 17462.212 16372.279
847.052087 17462.212 16491.756
847.07 17376.696 16491.756
847.076913 17376.696 16412.572
847.09 17571.24 16412.572
847.101783 17571.24 16540.399
847.11 18272.302 16540.399
847.12787 18272.302 16594.132
847.13 17885.021 16594.132
847.15 17885.021 16506.298
847.155609 17885.021 16611.888
847.17 17175.685 16611.888
847.180522 17175.685 16658.422
847.19 18102.304 16658.422
847.206609 18102.304 16675.419
847.21 17679.23 16675.419
847.23 17679.23 16767.925
847.230957 17679.23 16709.407
847.25 17832.404 16709.407
847.257043 17832.404 16717.559
847.27 17842.369 16717.559
847.281391 17842.369 16798.919
847.29 17905.679 16798.919
847.309217 17905.679 16836.374
847.31 17717.152 16836.374
847.33 17717.152 16700.743
847.334043 17717.152 16809.397
847.35 17199.083 16809.397
847.359 17199.083 16929.821
847.37 17296.834 16929.821
847.389522 17296.834 16843.412
847.39 17501.963 16843.412
847.41 17501.963 16876.931
847.414348 17501.963 16897.69
847.43 17751.748 16897.69
847.440174 17751.748 17051.539
847.45 17978.17 17051.539
847.464435 17978.17 17143.592
847.47 17855.77 17143.592
847.489348 17855.77 17159.732
847.49 17740.286 17159.732
847.51 17740.286 17141.871
847.514565 17740.286 17156.906
847.53 17318.816 17156.906
847.539826 17318.816 17125.299
847.55 16977.12 17125.299
847.564609 16977.12 17077.325
847.57 17416.221 17077.325
847.589565 17416.221 17296.692
847.59 17231.81 17296.692
847.61 17231.81 17281.59
847.614261 17231.81 17261.236
847.63 17087.575 17261.236
847.639217 17087.575 17263.8
847.65 16880.537 17263.8
847.664043 16880.537 17204.158
847.67 17364.791 17204.158
847.69 17364.791 17229.031
847.69013 17364.791 17170.199
847.71 16465.969 17170.199
847.717957 16465.969 17139.448
847.73 16971.961 17139.448
847.742783 16971.961 17295.09
847.75 17914.676 17295.09
847.76887 17914.676 17316.133
847.77 17430.498 17316.133
847.79 17430.498 17329.342
847.793217 17430.498 17469.325
847.81 17475.524 17469.325
847.819304 17475.524 17505.313
847.83 17513.414 17505.313
847.843652 17513.414 17582.331
847.85 17480.501 17582.331
847.87 17480.501 17588.449
847.871391 17480.501 17561.72
847.89 17543.398 17561.72
847.896348 17543.398 17575.492
847.91 17768.436 17575.492
847.921174 17768.436 17531.84
847.93 17813.164 17531.84
847.95 17813.164 17452.602
847.951783 17813.164 17543.069
847.97 17851.085 17543.069
847.976957 17851.085 17605.319
847.99 17764.959 17605.319
848.002348 17764.959 17602.98
848.01 17615.128 17602.98
848.026609 17615.128 17736.757
848.03 17150.826 17736.757
848.05 17150.826 17893.45
848.052087 17150.826 17908.116
848.07 16850.85 17908.116
848.077174 16850.85 17927.174
848.09 17031.194 17927.174
848.102 17031.194 17977.75
848.11 16671.702 17977.75
848.12687 16671.702 17893.429
848.13 17069.767 17893.429
848.15 17069.767 17935.903
848.151739 17069.767 17950.83
848.17 16613.581 17950.83
848.176435 16613.581 17820.915
848.19 16470.765 17820.915
848.201478 16470.765 17821.52
848.21 17073.958 17821.52
848.226478 17073.958 17705.716
848.23 17283.581 17705.716
848.25 17283.581 17655.091
848.252391 17283.581 17677.516
848.27 16516.758 17677.516
848.280217 16516.758 17675.729
848.29 17457.689 17675.729
848.305435 17457.689 17766.733
848.31 17515.142 17766.733
848.33 17515.142 17798.289
848.33113 17515.142 17851.438
848.35 16888.482 17851.438
848.355478 16888.482 17890.952
848.37 17113.631 17890.952
848.381565 17113.631 17848.262
848.39 17261.219 17848.262
848.405913 17261.219 17770.475
848.41 17690.653 17770.475
848.43 17690.653 17696.456
848.433565 17690.653 17910.019
848.45 17434.739 17910.019
848.458522 17434.739 17885.948
848.47 17120.326 17885.948
848.483478 17120.326 17822.348
848.49 16966.523 17822.348
848.51 16966.523 17854.941
848.514043 16966.523 17944.917
848.53 17092.619 17944.917
848.539696 17092.619 17882.233
848.55 17211.937 17882.233
848.564522 17211.937 17736.581
848.57 17174.54 17736.581
848.588783 17174.54 17765.621
848.59 16863.626 17765.621
848.61 16863.626 17817.752
848.614522 16863.626 17700.333
848.63 17144.695 17700.333
848.639348 17144.695 17753.016
848.65 17693.58 17753.016
848.664304 17693.58 17799.972
848.67 17173.818 17799.972
848.68913 17173.818 17835.034
848.69 17652.57 17835.034
848.71 17652.57 17788.577
848.713913 17652.57 17788.525
848.73 17153.175 17788.525
848.738609 17153.175 17779.547
848.75 16923.448 17779.547
848.763739 16923.448 17727.1
848.77 17820.142 17727.1
848.789217 17820.142 17632.602
848.79 17840.767 17632.602
848.81 17840.767 17697.557
848.814652 17840.767 17810.267
848.83 16941.027 17810.267
848.842478 16941.027 17844.749
848.85 17627.896 17844.749
848.868174 17627.896 17849.52
848.87 17542.234 17849.52
848.89 17542.234 17883.096
848.893391 17542.234 17903.454
848.91 17018.252 17903.454
848.917739 17018.252 17959.476
848.93 17288.609 17959.476
848.943826 17288.609 17972.104
848.95 17106.239 17972.104
848.968174 17106.239 17985.498
848.97 17200.235 17985.498
848.99 17200.235 18055.35
848.995739 17200.235 18092.942
849.01 16303.588 18092.942
849.020696 16303.588 18149.894
849.03 16589.444 18149.894
849.046217 16589.444 18010.046
849.05 16838.791 18010.046
849.07 16838.791 18031.678
849.076304 16838.791 18184.947
849.09 17104.032 18184.947
849.10187 17104.032 18232.341
849.11 17282.149 18232.341
849.12613 17282.149 18303.288
849.13 17291.68 18303.288
849.15 17291.68 18432.723
849.150957 17291.68 18443.554
849.17 16794.21 18443.554
849.176696 16794.21 18500.528
849.19 16577.525 18500.528
849.201739 16577.525 18471.671
849.21 16490.116 18471.671
849.226565 16490.116 18526.456
849.23 16307.522 18526.456
849.25 16307.522 18442.159
849.251261 16307.522 18255.768
849.27 16580.936 18255.768
849.276087 16580.936 18335.419
849.29 16096.501 18335.419
849.300783 16096.501 18448.964
849.31 16050.767 18448.964
849.326 16050.767 18449.734
849.33 16878.916 18449.734
849.35 16878.916 18483.782
849.351957 16878.916 18551.951
849.37 16616.974 18551.951
849.376913 16616.974 18502.326
849.39 16855.993 18502.326
849.406478 16855.993 18500.228
849.41 17156.226 18500.228
849.43 17156.226 18509.208
849.432565 17156.226 18527.87
849.45 17129.599 18527.87
849.457391 17129.599 18505.759
849.47 17206.5 18505.759
849.483478 17206.5 18545.428
849.49 17138.442 18545.428
849.509565 17138.442 18504.305
849.51 17100.975 18504.305
849.53 17100.975 18258.185
849.537043 17100.975 18007.442
849.55 16978.897 18007.442
849.565217 16978.897 17942.516
849.57 16838.293 17942.516
849.59 16838.293 17977.251
849.592 16838.293 17968.722
849.61 17249.575 17968.722
849.62287 17249.575 17940.531
849.63 17307.852 17940.531
849.65 17307.852 18001.553
849.653609 17307.852 18006.275
849.67 17477.109 18006.275
849.679087 17477.109 17776.789
849.69 17236.605 17776.789
849.704478 17236.605 17748.251
849.71 16664.824 17748.251
849.73 16664.824 17765.249
849.730217 16664.824 17687.23
849.75 15970.589 17687.23
849.756261 15970.589 17795.879
849.77 16108.41 17795.879
849.781652 16108.41 17711.402
849.79 16457.053 17711.402
849.806565 16457.053 17658.419
849.81 16452.393 17658.419
849.83 16452.393 17598.019
849.831522 16452.393 17454.117
849.85 16572.721 17454.117
849.856478 16572.721 17600.288
849.87 16330.452 17600.288
849.882087 16330.452 17625.584
849.89 16938.857 17625.584
849.90913 16938.857 17639.681
849.91 17388.931 17639.681
849.93 17388.931 17721.136
849.935565 17388.931 17640.256
849.95 17428.342 17640.256
849.965261 17428.342 17579.622
849.97 17153.779 17579.622
849.99 17153.779 17463.633
849.994826 17153.779 17564.33
850.01 17030.516 17564.33
850.019739 17030.516 17654.714
850.03 17354.798 17654.714
850.045826 17354.798 17710.42
850.05 17258.448 17710.42
850.07 17258.448 17740.364
850.071826 17258.448 17654.27
850.09 17245.425 17654.27
850.099217 17245.425 17622.069
850.11 17262.377 17622.069
850.127304 17262.377 17748.894
850.13 17346.991 17748.894
850.15 17346.991 17891.1
850.154652 17346.991 17950.003
850.17 17804.459 17950.003
850.185609 17804.459 17940.239
850.19 18153.097 17940.239
850.21 18153.097 18101.809
850.215783 18153.097 17966.895
850.23 18027.157 17966.895
850.241174 18027.157 17842.968
850.25 17693.191 17842.968
850.266913 17693.191 17767.603
850.27 17701.785 17767.603
850.29 17701.785 17848.848
850.29287 17701.785 17970.589
850.31 17329.162 17970.589
850.318435 17329.162 17978.995
850.33 17533.077 17978.995
850.343826 17533.077 17960.674
850.35 17574.807 17960.674
850.368783 17574.807 17789.663
850.37 18105.96 17789.663
850.39 18105.96 17834.939
850.393913 18105.96 17869.823
850.41 18678.2 17869.823
850.41913 18678.2 17733.096
850.43 18176.533 17733.096
850.444522 18176.533 17939.602
850.45 18057.239 17939.602
850.47 18057.239 18047.223
850.471391 18057.239 18040.106
850.49 18607.066 18040.106
850.498304 18607.066 17924.106
850.51 18699.423 17924.106
850.52787 18699.423 17890.479
850.53 18426.187 17890.479
850.55 18426.187 18012.186
850.557087 18426.187 18105.003
850.57 18195.869 18105.003
850.582478 18195.869 18371.626
850.59 18425.242 18371.626
850.608565 18425.242 18257.552
850.61 18088.598 18257.552
850.63 18088.598 18189.285
850.634087 18088.598 18152.571
850.65 18056.661 18152.571
850.661391 18056.661 18245.018
850.67 17774.07 18245.018
850.689391 17774.07 18263.681
850.69 17515.346 18263.681
850.71 17515.346 18288.43
850.717304 17515.346 18420.415
850.73 17792.465 18420.415
850.748348 17792.465 18495.477
850.75 17848.816 18495.477
850.77 17848.816 18486.777
850.777957 17848.816 18482.955
850.79 17654.709 18482.955
850.803261 17654.709 18506.681
850.81 17019.373 18506.681
850.829 17019.373 18532.619
850.83 17098.47 18532.619
850.85 17098.47 18742.745
850.855522 17098.47 18874.706
850.87 16932.821 18874.706
850.880826 16932.821 18900.519
850.89 16524.781 18900.519
850.906 16524.781 18920.298
850.91 16362.786 18920.298
850.93 16362.786 18963.5
850.93087 16362.786 18998.214
850.95 16580.374 18998.214
850.956565 16580.374 19171.964
850.97 16438.415 19171.964
850.982043 16438.415 19158.63
850.99 16241.32 19158.63
851.007261 16241.32 19189.418
851.01 15886.751 19189.418
851.03 15886.751 19425.08
851.033652 15886.751 19363.522
851.05 16500.839 19363.522
851.061043 16500.839 19318.446
851.07 16872.814 19318.446
851.09 16872.814 19182.17
851.090609 16872.814 19271.745
851.11 16305.589 19271.745
851.119348 16305.589 19199.95
851.13 16079.013 19199.95
851.145217 16079.013 19208.971
851.15 16412.942 19208.971
851.17 16412.942 19263.679
851.171304 16412.942 19233.265
851.19 16245.125 19233.265
851.196348 16245.125 19294.174
851.21 16274.173 19294.174
851.223565 16274.173 19355.466
851.23 16167.813 19355.466
851.25 16167.813 19410.424
851.251478 16167.813 19423.342
851.27 16319.611 19423.342
851.279957 16319.611 19415.608
851.29 16756.636 19415.608
851.31 16756.636 19470.478
851.311087 16756.636 19323.254
851.33 16886.369 19323.254
851.34013 16886.369 19265.395
851.35 16978.024 19265.395
851.365348 16978.024 19321.612
851.37 16685.256 19321.612
851.39 16685.256 19299.006
851.391087 16685.256 19109.486
851.41 16574.092 19109.486
851.417957 16574.092 19126.86
851.43 16435.265 19126.86
851.443348 16435.265 19090.44
851.45 16420.455 19090.44
851.468174 16420.455 19060.513
851.47 16429.259 19060.513
851.49 16429.259 19017.169
851.492957 16429.259 19019.741
851.51 16063.953 19019.741
851.518957 16063.953 18930.904
851.53 16499.757 18930.904
851.544783 16499.757 18930.304
851.55 16443.884 18930.304
851.57 16443.884 18839.785
851.57 16443.884 18762.668
851.59 17150.343 18762.668
851.596087 17150.343 18800.856
851.61 16913.641 18800.856
851.623783 16913.641 18808.737
851.63 16548.498 18808.737
851.65 16548.498 18819.825
851.653348 16548.498 18892.56
851.67 16568.544 18892.56
851.681609 16568.544 18909.365
851.69 16096.412 18909.365
851.707696 16096.412 18782.54
851.71 16353.224 18782.54
851.73 16353.224 18885.074
851.733783 16353.224 18856.181
851.75 16350.005 18856.181
851.758609 16350.005 18853.211
851.77 16441.669 18853.211
851.785739 16441.669 18879.065
851.79 16431.036 18879.065
851.81 16431.036 18921.662
851.813565 16431.036 18884.823
851.83 16429.76 18884.823
851.842609 16429.76 18868.23
851.85 16761.356 18868.23
851.87 16761.356 18739.791
851.873826 16761.356 18732.283
851.89 16986.149 18732.283
851.902304 16986.149 18741.507
851.91 17040.899 18741.507
851.927435 17040.899 18825.467
851.93 16714.194 18825.467
851.95 16714.194 18858.271
851.953174 16714.194 18858.574
851.97 16669.379 18858.574
851.980043 16669.379 18851.26
851.99 16283.231 18851.26
852.005522 16283.231 18788.672
852.01 15849.48 18788.672
852.03 15849.48 18923.297
852.030217 15849.48 18868.78
852.05 16911.965 18868.78
852.055261 16911.965 18916.381
852.07 16320.671 18916.381
852.08113 16320.671 18984.997
852.09 16632.41 18984.997
852.107522 16632.41 18982.855
852.11 17372.684 18982.855
852.13 17372.684 19157.168
852.133 17372.684 19145.702
852.15 17513.36 19145.702
852.158826 17513.36 19253.283
852.17 17181.352 19253.283
852.186522 17181.352 19320.135
852.19 17221.79 19320.135
852.21 17221.79 19348.207
852.216087 17221.79 19330.065
852.23 17009.581 19330.065
852.24387 17009.581 19406.199
852.25 17335.56 19406.199
852.269957 17335.56 19451.285
852.27 17286.701 19451.285
852.29 17286.701 19434.354
852.296043 17286.701 19715.772
852.31 17259.719 19715.772
852.32113 17259.719 19773.206
852.33 17340.891 19773.206
852.348174 17340.891 19833.199
852.35 17327.01 19833.199
852.37 17327.01 19801.558
852.375652 17327.01 19786.951
852.39 17266.505 19786.951
852.405261 17266.505 19721.615
852.41 17359.73 19721.615
852.43 17359.73 19762.877
852.436565 17359.73 19697.841
852.45 17579.514 19697.841
852.464478 17579.514 19571.721
852.47 17501.638 19571.721
852.489522 17501.638 19570.889
852.49 17000.022 19570.889
852.51 17000.022 19571.575
852.515261 17000.022 19641.2
852.53 16485.188 19641.2
852.54213 16485.188 19762.173
852.55 16237.477 19762.173
852.567696 16237.477 19787.091
852.57 15640.81 19787.091
852.59 15640.81 19821.155
852.592391 15640.81 19997.064
852.61 16271.702 19997.064
852.617913 16271.702 19920.115
852.63 16263.778 19920.115
852.643652 16263.778 19870.207
852.65 15750.838 19870.207
852.67 15750.838 19838.156
852.670261 15750.838 19840.913
852.69 16315.144 19840.913
852.696217 16315.144 19728.742
852.71 16738.369 19728.742
852.721565 16738.369 19502.092
852.73 16416.064 19502.092
852.749261 16416.064 19530.474
852.75 16256.84 19530.474
852.77 16256.84 19445.156
852.778826 16256.84 19399.051
852.79 16506.5 19399.051
852.80613 16506.5 19231.022
852.81 16309.141 19231.022
852.83 16309.141 19299.901
852.832217 16309.141 18972.955
852.85 16426.896 18972.955
852.858304 16426.896 18927.094
852.87 16333.608 18927.094
852.88387 16333.608 19019.677
852.89 16284.071 19019.677
852.91 16284.071 18803.348
852.910826 16284.071 18676.218
852.93 16086.815 18676.218
852.937739 16086.815 18597.303
852.95 16012.782 18597.303
852.967913 16012.782 18554.595
852.97 16062.403 18554.595
852.99 16062.403 18776.821
852.999304 16062.403 18793.376
853.01 16326.199 18793.376
853.026652 16326.199 18800.523
853.03 16576.41 18800.523
853.05 16576.41 18837.615
853.051609 16576.41 19130.392
853.07 15991.27 19130.392
853.077348 15991.27 19071.871
853.09 15694.513 19071.871
853.104217 15694.513 19080.519
853.11 15318.959 19080.519
853.12987 15318.959 19052.06
853.13 15078.982 19052.06
853.15 15078.982 18965.323
853.154565 15078.982 18960.967
853.17 15719.918 18960.967
853.180565 15719.918 18981.143
853.19 15636.291 18981.143
853.206391 15636.291 18814.876
853.21 15560.155 18814.876
853.23 15560.155 18858.587
853.233 15560.155 18863.44
853.25 16364.664 18863.44
853.259087 16364.664 18845.578
853.27 16873.847 18845.578
853.284304 16873.847 19012.999
853.29 16688.481 19012.999
853.31 16688.481 19058.878
853.312 16688.481 19122.349
853.33 16213.882 19122.349
853.341565 16213.882 19078.091
853.35 16260.858 19078.091
853.368391 16260.858 19105.263
853.37 16224.116 19105.263
853.39 16224.116 19123.004
853.394478 16224.116 19225.407
853.41 16025.718 19225.407
853.420565 16025.718 19218.75
853.43 16170.964 19218.75
853.446609 16170.964 19517.897
853.45 16289.433 19517.897
853.47 16289.433 19587.385
853.473478 16289.433 19590.396
853.49 15917.601 19590.396
853.499826 15917.601 19628.872
853.51 15962.254 19628.872
853.53 15962.254 19614.271
853.530565 15962.254 19707.677
853.55 16354.293 19707.677
853.562043 16354.293 19933.912
853.57 16727.591 19933.912
853.588826 16727.591 19880.818
853.59 16948.157 19880.818
853.61 16948.157 19705.434
853.613696 16948.157 19742.1
853.63 16122.768 19742.1
853.639435 16122.768 19760.203
853.65 15624.411 19760.203
853.666304 15624.411 19608.289
853.67 15489.909 19608.289
853.69 15489.909 19763.25
853.692043 15489.909 19750.391
853.71 15288.793 19750.391
853.716739 15288.793 19767.124
853.73 15207.703 19767.124
853.742826 15207.703 19767.454
853.75 15985.402 19767.454
853.76913 15985.402 19785.445
853.77 16116.609 19785.445
853.79 16116.609 19739.319
853.795304 16116.609 19741.619
853.81 16618.79 19741.619
853.821826 16618.79 19852.131
853.83 16876.069 19852.131
853.847043 16876.069 19945.625
853.85 16506.693 19945.625
853.87 16506.693 20235.372
853.875087 16506.693 20149.977
853.89 15815.831 20149.977
853.904304 15815.831 20177.326
853.91 15830.925 20177.326
853.93 15830.925 20196.224
853.930652 15830.925 20171.585
853.95 15712.814 20171.585
853.956739 15712.814 20206.208
853.97 15789.086 20206.208
853.982826 15789.086 20234.2
853.99 15832.506 20234.2
854.009348 15832.506 20203.503
854.01 16281.146 20203.503
854.03 16281.146 20228.071
854.03613 16281.146 20450.516
854.05 15856.752 20450.516
854.061913 15856.752 20462.036
854.07 15806.177 20462.036
854.09 15806.177 20337.162
854.093217 15806.177 20354.08
854.11 16098.668 20354.08
854.124783 16098.668 20335.496
854.13 16362.542 20335.496
854.15 16362.542 20202.406
854.151 16362.542 20306.38
854.17 16476.767 20306.38
854.175783 16476.767 20066.647
854.19 15732.544 20066.647
854.201522 15732.544 20322.404
854.21 15114.053 20322.404
854.228391 15114.053 20256.107
854.23 15065.575 20256.107
854.25 15065.575 20254.054
854.254217 15065.575 20348.168
854.27 14756.914 20348.168
854.278913 14756.914 20212.575
854.29 14554.614 20212.575
854.305 14554.614 20160.36
854.31 15217.544 20160.36
854.33 15217.544 20315.256
854.33187 15217.544 20530.608
854.35 16129.308 20530.608
854.357957 16129.308 20703.926
854.37 15870.167 20703.926
854.384565 15870.167 20665.282
854.39 15941.756 20665.282
854.41 15941.756 20837.297
854.410217 15941.756 20820.328
854.43 15950.064 20820.328
854.438304 15950.064 20751.795
854.45 15713.589 20751.795
854.467043 15713.589 20860.541
854.47 15704.583 20860.541
854.49 15704.583 20643.815
854.492913 15704.583 20630.364
854.51 15847.036 20630.364
854.519 15847.036 20677.058
854.53 15772.687 20677.058
854.545087 15772.687 20831.946
854.55 15967.873 20831.946
854.57 15967.873 20843.076
854.571783 15967.873 20811.327
854.59 16036.991 20811.327
854.598783 16036.991 20763.739
854.61 15600.443 20763.739
854.624 15600.443 20789.978
854.63 15377.703 20789.978
854.65 15377.703 20377.851
854.65587 15377.703 20366.844
854.67 15894.18 20366.844
854.687522 15894.18 20524.41
854.69 16288.036 20524.41
854.71 16288.036 20532.111
854.713174 16288.036 20857.078
854.73 16571.846 20857.078
854.73787 16571.846 20975.153
854.75 15868.566 20975.153
854.763609 15868.566 21012.137
854.77 15413.421 21012.137
854.79 15413.421 20953.999
854.790478 15413.421 20930.005
854.81 15361.686 20930.005
854.816304 15361.686 20975.561
854.83 15281.444 20975.561
854.841087 15281.444 21011.488
854.85 15839.522 21011.488
854.868522 15839.522 21202.039
854.87 16718.195 21202.039
854.89 16718.195 21319.466
854.896348 16718.195 21304.118
854.91 17405.824 21304.118
854.923826 17405.824 21151.838
854.93 17747.909 21151.838
854.95 17747.909 20921.99
854.950826 17747.909 20659.966
854.97 17611.403 20659.966
854.979826 17611.403 20802.279
854.99 17705.132 20802.279
855.008478 17705.132 20723.307
855.01 17342.749 20723.307
855.03 17342.749 20726.255
855.036739 17342.749 20825.246
855.05 17260.659 20825.246
855.06387 17260.659 20782.036
855.07 17299.94 20782.036
855.089957 17299.94 20790.853
855.09 17257.619 20790.853
855.11 17257.619 20835.779
855.118304 17257.619 20773.043
855.13 16696.07 20773.043
855.145609 16696.07 20731.719
855.15 17059.434 20731.719
855.17 17059.434 20691.135
855.173087 17059.434 20734.468
855.19 17123.036 20734.468
855.205522 17123.036 20739.319
855.21 17067.578 20739.319
855.23 17067.578 20739.374
855.237652 17067.578 20957.254
855.25 17797.576 20957.254
855.269652 17797.576 20947.283
855.27 17651.015 20947.283
855.29 17651.015 20914.133
855.294739 17651.015 20821.639
855.31 17072.152 20821.639
855.320826 17072.152 20687.073
855.33 16419.522 20687.073
855.347696 16419.522 20710.88
855.35 15724.442 20710.88
855.37 15724.442 20633.56
855.375 15724.442 20799.395
855.39 15592.43 20799.395
855.401 15592.43 20841.112
855.41 16139.252 20841.112
855.429348 16139.252 20756.977
855.43 16576.409 20756.977
855.45 16576.409 20673.013
855.457348 16576.409 20456.6
855.47 16833.16 20456.6
855.487043 16833.16 20490.772
855.49 17584.279 20490.772
855.51 17584.279 20493.614
855.514043 17584.279 20616.662
855.53 17179.175 20616.662
855.543522 17179.175 20603.714
855.55 17219.293 20603.714
855.57 17219.293 20620.789
855.571696 17219.293 20473.561
855.59 16572.331 20473.561
855.599478 16572.331 20335.917
855.61 16385.319 20335.917
855.62613 16385.319 20281.998
855.63 15985.325 20281.998
855.65 15985.325 20176.322
855.652217 15985.325 19985.348
855.67 15919.558 19985.348
855.680478 15919.558 20021.898
855.69 15615.127 20021.898
855.707696 15615.127 20111.699
855.71 15569.51 20111.699
855.73 15569.51 20084.589
855.735652 15569.51 20067.775
855.75 15767.96 20067.775
855.768174 15767.96 20232.78
855.77 16656.375 20232.78
855.79 16656.375 20231.479
855.800174 16656.375 20281.666
855.81 16509.125 20281.666
855.83 16509.125 20300.217
855.832 16509.125 20291.606
855.85 16711.455 20291.606
855.856826 16711.455 20228.037
855.87 16253.296 20228.037
855.882826 16253.296 20118.204
855.89 15679.916 20118.204
855.909696 15679.916 20238.942
855.91 15301.445 20238.942
855.93 15301.445 20364.467
855.937 15301.445 20292.689
855.95 15105.954 20292.689
855.963087 15105.954 20163.828
855.97 15710.619 20163.828
855.99 15710.619 20154.258
855.991522 15710.619 20182.462
856.01 16434.742 20182.462
856.020087 16434.742 20180.214
856.03 16927.259 20180.214
856.05 16927.259 20211.165
856.050261 16927.259 20182.857
856.07 17154.238 20182.857
856.077348 17154.238 20121.631
856.09 17578.815 20121.631
856.106826 17578.815 20173.101
856.11 17679.73 20173.101
856.13 17679.73 20308.773
856.134522 17679.73 20290.282
856.15 16785.922 20290.282
856.162217 16785.922 20345.187
856.17 16842.014 20345.187
856.188391 16842.014 20282.948
856.19 16711.441 20282.948
856.21 16711.441 20423.314
856.214478 16711.441 20522.848
856.23 16731.904 20522.848
856.242652 16731.904 20552.316
856.25 16806.575 20552.316
856.27 16806.575 20435.364
856.271087 16806.575 20484.254
856.29 17351.429 20484.254
856.30587 17351.429 20441.731
856.31 17733.46 20441.731
856.33 17733.46 20401.025
856.338565 17733.46 20412.077
856.35 18164.978 20412.077
856.37 18164.978 20286.737
856.370565 18164.978 20247.967
856.39 18214.461 20247.967
856.402696 18214.461 20296.582
856.41 17706.495 20296.582
856.428609 17706.495 20314.443
856.43 16902.543 20314.443
856.45 16902.543 20215.311
856.455478 16902.543 20089.842
856.47 16328.024 20089.842
856.482783 16328.024 20113.022
856.49 15648.452 20113.022
856.51 15648.452 19966.782
856.51013 15648.452 19814.206
856.53 16439.105 19814.206
856.539783 16439.105 19756.962
856.55 17026.954 19756.962
856.569348 17026.954 19696.672
856.57 17489.084 19696.672
856.59 17489.084 19594.86
856.600261 17489.084 19690.052
856.61 18741.059 19690.052
856.63 18741.059 19703.567
856.631304 18741.059 19743.891
856.65 18763.669 19743.891
856.66087 18763.669 19913.147
856.67 18519.416 19913.147
856.68987 18519.416 19895.334
856.69 18419.786 19895.334
856.71 18419.786 19876.238
856.717957 18419.786 19889.181
856.73 17841.124 19889.181
856.746522 17841.124 20113.503
856.75 17159.659 20113.503
856.77 17159.659 20141.738
856.772609 17159.659 20152.487
856.79 17059.25 20152.487
856.800696 17059.25 20219.175
856.81 17192.828 20219.175
856.83 17192.828 20299.775
856.830957 17192.828 20189.6
856.85 17622.949 20189.6
856.865739 17622.949 20238.839
856.87 17609.462 20238.839
856.89 17609.462 20183.429
856.900522 17609.462 20229.085
856.91 17920.144 20229.085
856.93 17920.144 20180.23
856.933217 17920.144 20258.904
856.95 17743.574 20258.904
856.965348 17743.574 20268.545
856.97 17039.126 20268.545
856.99 17039.126 20309.658
856.991174 17039.126 20329.004
857.01 16323.8 20329.004
857.018043 16323.8 20412.842
857.03 15863.927 20412.842
857.045348 15863.927 20468.173
857.05 15305.32 20468.173
857.07 15305.32 20580.625
857.072217 15305.32 20536.974
857.09 15999.901 20536.974
857.101957 15999.901 20656.884
857.11 16363.827 20656.884
857.13 16363.827 20618.989
857.132087 16363.827 20587.521
857.15 16976.636 20587.521
857.163565 16976.636 20570.617
857.17 17639.043 20570.617
857.19 17639.043 20525.615
857.195087 17639.043 20506.407
857.21 17596.452 20506.407
857.224652 17596.452 20405.66
857.23 17641.073 20405.66
857.25 17641.073 20489.451
857.253174 17641.073 20430.354
857.27 17674.991 20430.354
857.281261 17674.991 20446.071
857.29 16860.542 20446.071
857.309348 16860.542 20451.052
857.31 16469.071 20451.052
857.33 16469.071 20524.017
857.335435 16469.071 20325.425
857.35 16304.048 20325.425
857.363435 16304.048 20312.392
857.37 16792.019 20312.392
857.39 16792.019 20384.575
857.393696 16792.019 20435.818
857.41 16638.569 20435.818
857.428391 16638.569 20245.376
857.43 16866.209 20245.376
857.45 16866.209 20320.06
857.463087 16866.209 20298.222
857.47 17156.412 20298.222
857.49 17156.412 20287.982
857.49587 17156.412 20339.678
857.51 16704.64 20339.678
857.527478 16704.64 20381.939
857.53 16442.742 20381.939
857.55 16442.742 20338.417
857.553739 16442.742 20362.141
857.57 16054.86 20362.141
857.580609 16054.86 20415.336
857.59 15694.31 20415.336
857.607913 15694.31 20414.276
857.61 15383.878 20414.276
857.63 15383.878 20410.64
857.634304 15383.878 20355.487
857.65 16076.607 20355.487
857.66413 16076.607 20354.893
857.67 16455.134 20354.893
857.69 16455.134 20457.856
857.694826 16455.134 20497.506
857.71 16727.123 20497.506
857.72687 16727.123 20398.309
857.73 17475.328 20398.309
857.75 17475.328 20508.231
857.75887 17475.328 20533.244
857.77 17441.993 20533.244
857.788435 17441.993 20552.477
857.79 17365.64 20552.477
857.81 17365.64 20701.821
857.816478 17365.64 20704.151
857.83 17234.678 20704.151
857.844478 17234.678 20771.032
857.85 16934.425 20771.032
857.87 16934.425 20597.153
857.872087 16934.425 20630.899
857.89 16546.493 20630.899
857.898261 16546.493 20797.391
857.91 15998.121 20797.391
857.926174 15998.121 20700.232
857.93 15999.036 20700.232
857.95 15999.036 20782.147
857.956435 15999.036 20676.485
857.97 15941.842 20676.485
857.99 15941.842 20640.523
857.991043 15941.842 20454.685
858.01 16134.13 20454.685
858.025652 16134.13 20548.101
858.03 16361.706 20548.101
858.05 16361.706 20603.071
858.058522 16361.706 20529.187
858.07 16049.865 20529.187
858.089565 16049.865 20704.327
858.09 16343.654 20704.327
858.11 16343.654 20882.672
858.116391 16343.654 20825.375
858.13 15994.527 20825.375
858.143261 15994.527 20848.869
858.15 15559.822 20848.869
858.17 15559.822 20972.68
858.170478 15559.822 20906.317
858.19 15564.273 20906.317
858.196913 15564.273 20899.015
858.21 15373.727 20899.015
858.226304 15373.727 20742.373
858.23 15897.093 20742.373
858.25 15897.093 20909.362
858.257565 15897.093 20925.314
858.27 16069.112 20925.314
858.29 16069.112 20838.326
858.290174 16069.112 20769.434
858.31 16640.354 20769.434
858.322652 16640.354 20864.964
858.33 16477.418 20864.964
858.35 16477.418 20939.572
858.352217 16477.418 20904.734
858.37 16511.183 20904.734
858.379783 16511.183 21121.887
858.39 16613.914 21121.887
858.407304 16613.914 21001.6
858.41 16021.842 21001.6
858.43 16021.842 20993.365
858.434435 16021.842 20953.809
858.45 15777.582 20953.809
858.461087 15777.582 21023.497
858.47 15745.188 21023.497
858.488913 15745.188 20982.859
858.49 15906.464 20982.859
858.51 15906.464 20830.347
858.519261 15906.464 20860.222
858.53 16368.662 20860.222
858.55 16368.662 20901.091
858.553783 16368.662 20966.878
858.57 16406.185 20966.878
858.588217 16406.185 21049.143
858.59 16543.015 21049.143
858.61 16543.015 21117.101
858.621174 16543.015 20994.209
858.63 16175.061 20994.209
858.65 16175.061 20974.814
858.651652 16175.061 21066.887
858.67 16192.14 21066.887
858.678522 16192.14 21142.048
858.69 15721.478 21142.048
858.705826 15721.478 21107.364
858.71 15688.061 21107.364
858.73 15688.061 21130.902
858.733043 15688.061 21161.607
858.75 15037.588 21161.607
858.759565 15037.588 21176.043
858.77 15162.486 21176.043
858.788478 15162.486 21179.131
858.79 15712.821 21179.131
858.81 15712.821 21124.495
858.820304 15712.821 21266.785
858.83 16030.416 21266.785
858.85 16030.416 21214.768
858.853478 16030.416 21280.02
858.87 16629.627 21280.02
858.886435 16629.627 21438.727
858.89 17026.217 21438.727
858.91 17026.217 21442.415
858.916 17026.217 21667.106
858.93 16844.361 21667.106
858.943087 16844.361 21633.817
858.95 16713.378 21633.817
858.97 16713.378 21717.976
858.97013 16713.378 21685.942
858.99 16398.489 21685.942
858.996783 16398.489 21685.96
859.01 16426.135 21685.96
859.023913 16426.135 21666.477
859.03 16205.012 21666.477
859.05 16205.012 21698.388
859.051652 16205.012 21729.301
859.07 16411.036 21729.301
859.082478 16411.036 21682.894
859.09 17171.271 21682.894
859.11 17171.271 21698.695
859.116913 17171.271 21543.237
859.13 17225.267 21543.237
859.15 17225.267 21469.145
859.150783 17225.267 21507.169
859.17 17152.66 21507.169
859.183826 17152.66 21528.558
859.19 16756.456 21528.558
859.21 16756.456 21717.383
859.213739 16756.456 21976.003
859.23 16014.011 21976.003
859.240609 16014.011 22016.235
859.25 15609.061 22016.235
859.267913 15609.061 22070.296
859.27 15679.217 22070.296
859.29 15679.217 22017.715
859.295609 15679.217 21924.247
859.31 16122.559 21924.247
859.325696 16122.559 21867.142
859.33 16357.342 21867.142
859.35 16357.342 21804.356
859.358087 16357.342 21781.808
859.37 16525.948 21781.808
859.39 16525.948 21792.145
859.391826 16525.948 21854.438
859.41 16575.594 21854.438
859.425478 16575.594 21858.163
859.43 17393.858 21858.163
859.45 17393.858 21851.008
859.458522 17393.858 21837.126
859.47 17343.833 21837.126
859.488478 17343.833 21696.995
859.49 17035.764 21696.995
859.51 17035.764 21906.444
859.516826 17035.764 21836.436
859.53 16992.092 21836.436
859.543391 16992.092 21745.852
859.55 16855.177 21745.852
859.57 16855.177 21788.654
859.571087 16855.177 21820.346
859.59 16335.647 21820.346
859.598739 16335.647 21863.561
859.61 16445.796 21863.561
859.63 16445.796 21834.403
859.631783 16445.796 21768.993
859.65 16926.454 21768.993
859.66613 16926.454 21911.631
859.67 17071.911 21911.631
859.69 17071.911 22023.579
859.700478 17071.911 21998.033
859.71 16855.284 21998.033
859.73 16855.284 21985.4
859.734217 16855.284 21954.819
859.75 16900.82 21954.819
859.768391 16900.82 21924.502
859.77 16559.966 21924.502
859.79 16559.966 21865.453
859.79887 16559.966 21694.844
859.81 15718.353 21694.844
859.826174 15718.353 21460.412
859.83 15667.991 21460.412
859.85 15667.991 21446.624
859.854696 15667.991 21421.409
859.87 15912.784 21421.409
859.886 15912.784 21413.893
859.89 16273.363 21413.893
859.91 16273.363 21371.959
859.920087 16273.363 21296.163
859.93 16864.443 21296.163
859.95 16864.443 21384.713
859.954348 16864.443 21393.472
859.97 17267.969 21393.472
859.988174 17267.969 21455.564
859.99 17437.882 21455.564
860.01 17437.882 21481.808
860.021826 17437.882 21481.022
860.03 17449.367 21481.022
860.05 17449.367 21483.631
860.052261 17449.367 21465.402
860.07 17437.719 21465.402
860.08013 17437.719 21586.378
860.09 17444.189 21586.378
860.106217 17444.189 21450.662
860.11 17496.136 21450.662
860.13 17496.136 21561.513
860.133783 17496.136 21668.983
860.15 17303.78 21668.983
860.16187 17303.78 21670.412
860.17 17034.755 21670.412
860.19 17034.755 21611.796
860.195 17034.755 21602.954
860.21 17532.81 21602.954
860.229261 17532.81 21569.966
860.23 17405.764 21569.966
860.25 17405.764 21615.176
860.263522 17405.764 21544.144
860.27 17282.06 21544.144
860.29 17282.06 21499.143
860.296783 17282.06 21612.03
860.31 16928.749 21612.03
860.33 16928.749 21739.119
860.330957 16928.749 21824.215
860.35 16716.485 21824.215
860.36087 16716.485 21900.795
860.37 15783.07 21900.795
860.388174 15783.07 21974.888
860.39 15940.344 21974.888
860.41 15940.344 22122.92
860.417261 15940.344 22164.74
860.43 16211.583 22164.74
860.448565 16211.583 22115.45
860.45 16355.289 22115.45
860.47 16355.289 22135.188
860.483217 16355.289 22110.878
860.49 16797.023 22110.878
860.51 16797.023 21977.424
860.517565 16797.023 22106.578
860.53 17072.714 22106.578
860.55 17072.714 22087.835
860.551478 17072.714 22091.553
860.57 17081.541 22091.553
860.58513 17081.541 22120.48
860.59 17093.195 22120.48
860.61 17093.195 22130.231
860.616043 17093.195 22036.674
860.63 16826.136 22036.674
860.643435 16826.136 22022.187
860.65 16733.306 22022.187
860.669522 16733.306 22026.944
860.67 16613.663 22026.944
860.69 16613.663 21913.475
860.697 16613.663 22006.924
860.71 16529.653 22006.924
860.725087 16529.653 21776.058
860.73 16494.785 21776.058
860.75 16494.785 21816.839
860.758217 16494.785 21849.442
860.77 16744.607 21849.442
860.79 16744.607 21904.338
860.792391 16744.607 21729.51
860.81 16923.146 21729.51
860.826565 16923.146 21685.997
860.83 16851.148 21685.997
860.85 16851.148 21743.593
860.85987 16851.148 21823.613
860.87 16628.576 21823.613
860.89 16628.576 21841.974
860.893522 16628.576 21720.865
860.91 16553.95 21720.865
860.92287 16553.95 21539.63
860.93 15667.398 21539.63
860.95 15667.398 21481.957
860.950174 15667.398 21388.4
860.97 15752.414 21388.4
860.979826 15752.414 21275.058
860.99 15863.116 21275.058
861.01 15863.116 21390.31
861.01113 15863.116 21415.98
861.03 16292.393 21415.98
861.046348 16292.393 21654.795
861.05 16768.155 21654.795
861.07 16768.155 21728.715
861.080783 16768.155 21749.565
861.09 17241.984 21749.565
861.11 17241.984 21739.665
861.114783 17241.984 21735.485
861.13 16851.479 21735.485
861.148435 16851.479 21753.446
861.15 16686.525 21753.446
861.17 16686.525 21872.502
861.179739 16686.525 21814.809
861.19 16512.154 21814.809
861.206652 16512.154 21719.433
861.21 16438.777 21719.433
861.23 16438.777 21589.433
861.232826 16438.777 21611.062
861.25 16584.417 21611.062
861.260217 16584.417 21502.298
861.27 17046.143 21502.298
861.288304 17046.143 21583.465
861.29 16869.087 21583.465
861.31 16869.087 21553.978
861.321435 16869.087 21703.896
861.33 17400.268 21703.896
861.35 17400.268 21702.381
861.355522 17400.268 21652.69
861.37 17316.329 21652.69
861.389609 17316.329 21685.182
861.39 17604.764 21685.182
861.41 17604.764 21671.609
861.423 17604.764 21878.924
861.43 17119.699 21878.924
861.45 17119.699 21803.184
861.456087 17119.699 21752.095
861.47 16901.452 21752.095
861.48487 16901.452 21727.704
861.49 16105.425 21727.704
861.51 16105.425 21766.476
861.512174 16105.425 21805.209
861.53 16120.282 21805.209
861.542391 16120.282 21747.973
861.55 16026.886 21747.973
861.57 16026.886 21655.532
861.573696 16026.886 21718.524
861.59 16545.575 21718.524
861.609348 16545.575 21371.622
861.61 16469.342 21371.622
861.63 16469.342 21368.913
861.64387 16469.342 21147.283
861.65 17289.117 21147.283
861.67 17289.117 21165.29
861.678087 17289.117 21117.847
861.69 17109.957 21117.847
861.71 17109.957 21023.215
861.711565 17109.957 21044.525
861.73 17137.603 21044.525
861.74287 17137.603 21006.926
861.75 16996.991 21006.926
861.769478 16996.991 20816.2
861.77 16905.157 20816.2
861.79 16905.157 20932.378
861.79613 16905.157 21013.424
861.81 16855.748 21013.424
861.823435 16855.748 21253.491
861.83 17118.664 21253.491
861.85 17118.664 21267.651
861.851522 17118.664 21324.459
861.87 17259.231 21324.459
861.884739 17259.231 21316.497
861.89 17731.843 21316.497
861.91 17731.843 21387.488
861.918739 17731.843 21103.506
861.93 17598.149 21103.506
861.95 17598.149 21031.483
861.952652 17598.149 21149.566
861.97 17539.675 21149.566
861.98613 17539.675 21098.315
861.99 16717.859 21098.315
862.01 16717.859 21048.3
862.018652 16717.859 20966.665
862.03 16647.05 20966.665
862.04687 16647.05 20972.456
862.05 16153.683 20972.456
862.07 16153.683 20854.361
862.074174 16153.683 20933.47
862.09 16013.71 20933.47
862.104957 16013.71 20962.662
862.11 15844.357 20962.662
862.13 15844.357 21007.138
862.136261 15844.357 21219.134
862.15 16238.921 21219.134
862.17 16238.921 21184.678
862.172 16238.921 21160.223
862.19 16168.729 21160.223
862.206609 16168.729 21414.973
862.21 16786.16 21414.973
862.23 16786.16 21292.125
862.241391 16786.16 21376.657
862.25 16664.185 21376.657
862.27 16664.185 21337.284
862.274391 16664.185 21294.107
862.29 16552.539 21294.107
862.305696 16552.539 21342.277
862.31 16356.5 21342.277
862.33 16356.5 21282.889
862.332435 16356.5 21268.137
862.35 16285.567 21268.137
862.359565 16285.567 21393.961
862.37 15997.727 21393.961
862.386652 15997.727 21272.034
862.39 16400.48 21272.034
862.41 16400.48 21063.548
862.414913 16400.48 20953.949
862.43 16209.003 20953.949
862.448609 16209.003 20869.092
862.45 16764.229 20869.092
862.47 16764.229 20922.368
862.482348 16764.229 20967.238
862.49 16499.588 20967.238
862.51 16499.588 20912.108
862.515696 16499.588 20766.412
862.53 16636.92 20766.412
862.549261 16636.92 20870.976
862.55 16513.102 20870.976
862.57 16513.102 20764.366
862.581217 16513.102 20675.907
862.59 16303.64 20675.907
862.60887 16303.64 20656.638
862.61 15621.957 20656.638
862.63 15621.957 20729.744
862.636174 15621.957 20689.456
862.65 15367.666 20689.456
862.667522 15367.666 20828.547
862.67 15308.144 20828.547
862.69 15308.144 20838.533
862.698826 15308.144 20669.155
862.71 15690.443 20669.155
862.73 15690.443 20683.71
862.734652 15690.443 20503.127
862.75 15622.496 20503.127
862.769348 15622.496 20604.386
862.77 15828.418 20604.386
862.79 15828.418 20611.344
862.804696 15828.418 20567.612
862.81 15697.363 20567.612
862.83 15697.363 20523.864
862.837217 15697.363 20575.582
862.85 15429.241 20575.582
862.868522 15429.241 20535.138
862.87 15382.826 20535.138
862.89 15382.826 20749.326
862.895652 15382.826 20852.008
862.91 15604.701 20852.008
862.92287 15604.701 20968.119
862.93 15839.996 20968.119
862.94987 15839.996 20964.045
862.95 16170.72 20964.045
862.97 16170.72 20861.242
862.978609 16170.72 20833.85
862.99 16466.041 20833.85
863.01 16466.041 20889.651
863.012435 16466.041 20833.888
863.03 16255.221 20833.888
863.045609 16255.221 20902.15
863.05 16593.606 20902.15
863.07 16593.606 20857.615
863.078739 16593.606 20794.658
863.09 16830.784 20794.658
863.11 16830.784 20914.026
863.112391 16830.784 21153.187
863.13 16334.167 21153.187
863.143783 16334.167 21106.992
863.15 16457.471 21106.992
863.17 16457.471 21072.42
863.17087 16457.471 21212.94
863.19 16029.698 21212.94
863.198174 16029.698 21442.535
863.21 15983.989 21442.535
863.23 15983.989 21475.791
863.230087 15983.989 21552.624
863.25 15963.076 21552.624
863.261391 15963.076 21521.713
863.27 16286.7 21521.713
863.29 16286.7 21490.678
863.297304 16286.7 21515.256
863.31 16061.643 21515.256
863.33 16061.643 21558.204
863.332087 16061.643 21586.911
863.35 16448.254 21586.911
863.368 16448.254 21577.772
863.37 16531.55 21577.772
863.39 16531.55 21592.528
863.400043 16531.55 21515.609
863.41 16310.273 21515.609
863.43 16310.273 21447.117
863.431348 16310.273 21416.095
863.45 16374.348 21416.095
863.458391 16374.348 21311.504
863.47 16522.691 21311.504
863.486087 16522.691 21262.157
863.49 16644.625 21262.157
863.51 16644.625 21416.162
863.513087 16644.625 21350.863
863.53 17263.079 21350.863
863.542304 17263.079 21442.909
863.55 17675.895 21442.909
863.57 17675.895 21360.97
863.576043 17675.895 21428.892
863.59 17718.643 21428.892
863.608739 17718.643 21415.516
863.61 17923.037 21415.516
863.63 17923.037 21508.32
863.642261 17923.037 21510.117
863.65 17827.183 21510.117
863.67 17827.183 21353.433
863.675522 17827.183 21373.032
863.69 17242.528 21373.032
863.706348 17242.528 21298.694
863.71 17072.026 21298.694
863.73 17072.026 21167.701
863.733217 17072.026 21192.6
863.75 16828.862 21192.6
863.760522 16828.862 21156.777
863.77 16756.613 21156.777
863.79 16756.613 21154.427
863.792435 16756.613 21189.721
863.81 16275.568 21189.721
863.823957 16275.568 21014.35
863.83 16790.288 21014.35
863.85 16790.288 20947.965
863.859957 16790.288 20889.659
863.87 16481.731 20889.659
863.89 16481.731 20945.7
863.894826 16481.731 21020.105
863.91 16461.576 21020.105
863.93 16461.576 20971.962
863.931 16461.576 21129.811
863.95 16434.886 21129.811
863.962565 16434.886 20975.83
863.97 16490.281 20975.83
863.99 16490.281 20844.546
863.994174 16490.281 20967.034
864.01 16098.544 20967.034
864.02113 16098.544 21102.505
864.03 16380.966 21102.505
864.049304 16380.966 21162.719
864.05 16592.959 21162.719
864.07 16592.959 21233.324
864.076304 16592.959 21208.321
864.09 16874.247 21208.321
864.106 16874.247 21334.15
864.11 17138.243 21334.15
864.13 17138.243 21401.588
864.139652 17138.243 21398.176
864.15 17141.425 21398.176
864.17 17141.425 21321.945
864.172348 17141.425 21348.834
864.19 17316.182 21348.834
864.205522 17316.182 21450.198
864.21 16841.807 21450.198
864.23 16841.807 21374.674
864.238652 16841.807 21519.507
864.25 16456.42 21519.507
864.268913 16456.42 21509.508
864.27 16352.77 21509.508
864.29 16352.77 21390.598
864.295783 16352.77 21310.346
864.31 15885.028 21310.346
864.323087 15885.028 21400.585
864.33 15594.081 21400.585
864.35 15594.081 21427.605
864.354522 15594.081 21529.376
864.37 15224.005 21529.376
864.386522 15224.005 21555.057
864.39 15859.274 21555.057
864.41 15859.274 21594.261
864.422609 15859.274 21691.55
864.43 15551.791 21691.55
864.45 15551.791 21702.45
864.457565 15551.791 21748.782
864.47 15655.811 21748.782
864.49 15655.811 21656.147
864.493826 15655.811 21670.458
864.51 15661.666 21670.458
864.52513 15661.666 21480.12
864.53 15798.662 21480.12
864.55 15798.662 21370.059
864.557 15798.662 21437.485
864.57 15786.303 21437.485
864.58387 15786.303 21503.168
864.59 16167.825 21503.168
864.61 16167.825 21340.327
864.612522 16167.825 21515.376
864.63 16385.975 21515.376
864.639826 16385.975 21489.391
864.65 16409.876 21489.391
864.67 16409.876 21525.225
864.67 16409.876 21457.617
864.69 16412.703 21457.617
864.703261 16412.703 21193.077
864.71 16545.183 21193.077
864.73 16545.183 21181.213
864.735957 16545.183 21183.516
864.75 16609.637 21183.516
864.768652 16609.637 21275.638
864.77 15975.107 21275.638
864.79 15975.107 21215.539
864.801217 15975.107 21160.233
864.81 15938.052 21160.233
864.83 15938.052 21115.954
864.831478 15938.052 20697.218
864.85 15916.496 20697.218
864.858348 15916.496 21006.134
864.87 15391.425 21006.134
864.885652 15391.425 21024.33
864.89 15702.681 21024.33
864.91 15702.681 21164.533
864.916957 15702.681 21238.668
864.93 15855.9 21238.668
864.949087 15855.9 21246.996
864.95 16118.113 21246.996
864.97 16118.113 21274.804
864.985261 16118.113 21168.872
864.99 15849.876 21168.872
865.01 15849.876 21061.37
865.020304 15849.876 21109.314
865.03 16189.857 21109.314
865.05 16189.857 21110.599
865.056652 16189.857 20968.873
865.07 16076.912 20968.873
865.087957 16076.912 21052.839
865.09 15989.031 21052.839
865.11 15989.031 20996.847
865.119261 15989.031 21151.518
865.13 16029.221 21151.518
865.146609 16029.221 20979.704
865.15 16372.841 20979.704
865.17 16372.841 21148.687
865.175739 16372.841 21070.075
865.19 16616.555 21070.075
865.203522 16616.555 21233.09
865.21 16691.139 21233.09
865.23 16691.139 20982.113
865.234174 16691.139 21007.077
865.25 16932.346 21007.077
865.26687 16932.346 20952.121
865.27 16828.377 20952.121
865.29 16828.377 21037.79
865.299565 16828.377 21134.85
865.31 16895.74 21134.85
865.33 16895.74 21117.723
865.331783 16895.74 21052.5
865.35 16437.033 21052.5
865.363783 16437.033 21117.992
865.37 16430.308 21117.992
865.39 16430.308 21158.284
865.394043 16430.308 21168.533
865.41 16728.15 21168.533
865.420913 16728.15 21234.804
865.43 16347.985 21234.804
865.448217 16347.985 21704.407
865.45 16367.249 21704.407
865.47 16367.249 21487.404
865.479522 16367.249 21486.295
865.49 16788.23 21486.295
865.51 16788.23 21454.127
865.512217 16788.23 21359.321
865.53 16997.237 21359.321
865.547913 16997.237 21444.297
865.55 16704.982 21444.297
865.57 16704.982 21424.689
865.583043 16704.982 21457.903
865.59 16878.464 21457.903
865.61 16878.464 21468.947
865.619478 16878.464 21606.992
865.63 16152.757 21606.992
865.65 16152.757 21549.633
865.650783 16152.757 21600.921
865.67 16208.118 21600.921
865.681522 16208.118 21619.302
865.69 15952.222 21619.302
865.709348 15952.222 21679.102
865.71 16395.918 21679.102
865.73 16395.918 21730.111
865.738957 16395.918 22008.542
865.75 16958.534 22008.542
865.767217 16958.534 21851.443
865.77 17003.313 21851.443
865.79 17003.313 21910.996
865.798348 17003.313 21819.262
865.81 17227.399 21819.262
865.83 17227.399 21922.348
865.831043 17227.399 21909.887
865.85 16893.469 21909.887
865.863174 16893.469 21956.626
865.87 16964.797 21956.626
865.89 16964.797 21815.289
865.894913 16964.797 21837.521
865.91 16633.119 21837.521
865.926348 16633.119 21876.596
865.93 16435.54 21876.596
865.95 16435.54 21943.293
865.956043 16435.54 21926.586
865.97 15859.912 21926.586
865.983348 15859.912 21954.889
865.99 15787.197 21954.889
866.01 15787.197 21887.945
866.010783 15787.197 21894.903
866.03 15791.549 21894.903
866.042087 15791.549 21726.183
866.05 16028.222 21726.183
866.07 16028.222 21697.09
866.075348 16028.222 21670.853
866.09 16213.269 21670.853
866.11 16213.269 21582.111
866.110565 16213.269 21638.868
866.13 15609.252 21638.868
866.145783 15609.252 21552.573
866.15 15809.67 21552.573
866.17 15809.67 21532.6
866.182304 15809.67 21443.415
866.19 15634.243 21443.415
866.21 15634.243 21382.848
866.213609 15634.243 21271.95
866.23 15417.322 21271.95
866.243783 15417.322 21423.23
866.25 15046.78 21423.23
866.27 15046.78 21460.124
866.272087 15046.78 21464.535
866.29 15402.558 21464.535
866.302174 15402.558 21349.099
866.31 16226.515 21349.099
866.33 16226.515 21364.524
866.330913 16226.515 21246.637
866.35 16504.013 21246.637
866.362522 16504.013 21223.301
866.37 16752.733 21223.301
866.39 16752.733 21209.282
866.395217 16752.733 21226.432
866.41 16734.412 21226.432
866.426783 16734.412 20898.445
866.43 16321.125 20898.445
866.45 16321.125 20998.023
866.458043 16321.125 20980.016
866.47 15771.646 20980.016
866.488913 15771.646 20902.197
866.49 15787.774 20902.197
866.51 15787.774 20820.114
866.518043 15787.774 20976.829
866.53 15318.68 20976.829
866.545348 15318.68 21005.665
866.55 15652.044 21005.665
866.57 15652.044 20956.753
866.573348 15652.044 21003.773
866.59 15524.602 21003.773
866.604652 15524.602 21009.95
866.61 15940.134 21009.95
866.63 15940.134 21188.253
866.638478 15940.134 21255.075
866.65 16223.227 21255.075
866.67 16223.227 21253.429
866.673783 16223.227 21340.489
866.69 16332.261 21340.489
866.708652 16332.261 21477.274
866.71 16230.053 21477.274
866.73 16230.053 21273.913
866.74513 16230.053 21456.086
866.75 15889.229 21456.086
866.77 15889.229 21408.064
866.776435 15889.229 21523.011
866.79 16101.477 21523.011
866.806043 16101.477 21575.242
866.81 16120.94 21575.242
866.83 16120.94 21596.37
866.834826 16120.94 21522.897
866.85 16290.535 21522.897
866.865391 16290.535 21527.362
866.87 17173.909 21527.362
866.89 17173.909 21503.965
866.894609 17173.909 21482.484
866.91 17225.694 21482.484
866.926696 17225.694 21388.215
866.93 17678.587 21388.215
866.95 17678.587 21346.239
866.959391 17678.587 21532.429
866.97 17791.964 21532.429
866.99 17791.964 21532.095
866.990391 17791.964 21559.02
867.01 17291.934 21559.02
867.021087 17291.934 21855.252
867.03 16912.081 21855.252
867.05 16912.081 21761.107
867.051478 16912.081 21774.528
867.07 16854.879 21774.528
867.080043 16854.879 22030.201
867.09 16317.858 22030.201
867.107348 16317.858 22086.436
867.11 16425.703 22086.436
867.13 16425.703 22068.056
867.135913 16425.703 22041.703
867.15 16656.085 22041.703
867.167217 16656.085 22094.283
867.17 16588.934 22094.283
867.19 16588.934 22067.099
867.201609 16588.934 22256.865
867.21 17001.539 22256.865
867.23 17001.539 22291.7
867.237 17001.539 22342.673
867.25 17070.147 22342.673
867.27 17070.147 22613.856
867.271957 17070.147 22576.651
867.29 16561.458 22576.651
867.307957 16561.458 22380.662
867.31 16507.947 22380.662
867.33 16507.947 22654.873
867.339261 16507.947 22685.236
867.35 16351.082 22685.236
867.368304 16351.082 22672.283
867.37 16524.091 22672.283
867.39 16524.091 22530.129
867.397565 16524.091 22468.996
867.41 16757.408 22468.996
867.428609 16757.408 22607.627
867.43 17193.111 22607.627
867.45 17193.111 22588.474
867.458304 17193.111 22614.274
867.47 17243.312 22614.274
867.49 17243.312 22666.23
867.49087 17243.312 22842.263
867.51 17294.274 22842.263
867.523565 17294.274 23052.203
867.53 17055.701 23052.203
867.55 17055.701 23210.581
867.554 17055.701 23299.665
867.57 16781.809 23299.665
867.58413 16781.809 23289.369
867.59 16209.63 23289.369
867.61 16209.63 23303.58
867.614043 16209.63 23153.728
867.63 15932.469 23153.728
867.642043 15932.469 23226.397
867.65 15248.95 23226.397
867.669348 15248.95 23272.879
867.67 15593.922 23272.879
867.69 15593.922 23090.481
867.698478 15593.922 22738.468
867.71 16019.125 22738.468
867.72987 16019.125 22691.897
867.73 15877.363 22691.897
867.75 15877.363 22642.354
867.764739 15877.363 22678.825
867.77 16293.789 22678.825
867.79 16293.789 22756.723
867.800217 16293.789 22696.461
867.81 16424.683 22696.461
867.83 16424.683 22464.747
867.835261 16424.683 22459.445
867.85 16191.361 22459.445
867.87 16191.361 22303.06
867.870783 16191.361 22258.457
867.89 15811.193 22258.457
867.902087 15811.193 22286.387
867.91 15926.932 22286.387
867.93 15926.932 22224.379
867.930565 15926.932 22034.832
867.95 15664.507 22034.832
867.960304 15664.507 22104.698
867.97 15979.065 22104.698
867.99 15979.065 22135.954
867.991826 15979.065 22202.88
868.01 16275.781 22202.88
868.022 16275.781 21997.775
868.03 16581.065 21997.775
868.05 16581.065 21992.132
868.055043 16581.065 22054.596
868.07 16532.045 22054.596
868.087739 16532.045 21942.058
868.09 16226.466 21942.058
868.11 16226.466 21936.23
868.117609 16226.466 22012.133
868.13 15854.123 22012.133
868.147174 15854.123 21989.46
868.15 15695.173 21989.46
868.17 15695.173 21928.77
868.176609 15695.173 21921.573
868.19 15614.499 21921.573
868.204043 15614.499 22028.914
868.21 15099.034 22028.914
868.23 15099.034 22158.489
868.231348 15099.034 22136.697
868.25 15252.773 22136.697
868.261043 15252.773 22104.25
868.27 15800.98 22104.25
868.29 15800.98 22263.815
868.292522 15800.98 22486.197
868.31 15718.986 22486.197
868.32787 15718.986 22433.075
868.33 16291.636 22433.075
868.35 16291.636 22473.194
868.363435 16291.636 22449.994
868.37 16340.511 22449.994
868.39 16340.511 22323.141
868.398565 16340.511 22325.927
868.41 15753.657 22325.927
868.43 15753.657 22480.538
868.433609 15753.657 22518.219
868.45 15695.841 22518.219
868.464913 15695.841 22690.659
868.47 15531.991 22690.659
868.49 15531.991 22744.122
868.492826 15531.991 22755.607
868.51 15123.252 22755.607
868.523043 15123.252 22681.918
868.53 15440.354 22681.918
868.55 15440.354 22682.692
868.555043 15440.354 22702.945
868.57 15736.369 22702.945
868.585696 15736.369 22883.974
868.59 16338.253 22883.974
868.61 16338.253 22878.831
868.618652 16338.253 23023.842
868.63 16404.888 23023.842
868.65 16404.888 23060.819
868.651348 16404.888 23085.975
868.67 16673.161 23085.975
868.681217 16673.161 23075.874
868.69 16368.006 23075.874
868.71 16368.006 22892.228
868.710217 16368.006 22706.878
868.73 16385.755 22706.878
868.739174 16385.755 22808.456
868.75 15930.82 22808.456
868.766043 15930.82 22791.75
868.77 15682.86 22791.75
868.79 15682.86 22793.758
868.793348 15682.86 22443.266
868.81 15682.626 22443.266
868.823609 15682.626 22447.816
868.83 16184.161 22447.816
868.85 16184.161 22409.124
868.855174 16184.161 22592.648
868.87 15839.043 22592.648
868.89 15839.043 22501.047
868.891 15839.043 22575.706
868.91 16459.458 22575.706
868.926652 16459.458 22679.838
868.93 16442.501 22679.838
868.95 16442.501 22685.076
868.96187 16442.501 22663.691
868.97 16255.059 22663.691
868.99 16255.059 22644.044
868.996435 16255.059 22723.297
869.01 15770.936 22723.297
869.027739 15770.936 22789.214
869.03 15496.335 22789.214
869.05 15496.335 22694.222
869.055087 15496.335 22633.538
869.07 15420.548 22633.538
869.085783 15420.548 22527.005
869.09 15654.811 22527.005
869.11 15654.811 22687.136
869.118261 15654.811 22716.263
869.13 15753.237 22716.263
869.149391 15753.237 22648.068
869.15 16241.843 22648.068
869.17 16241.843 22782.891
869.182261 16241.843 22634.627
869.19 16258.771 22634.627
869.21 16258.771 22621.192
869.214957 16258.771 22674.909
869.23 16205.104 22674.909
869.244826 16205.104 22681.696
869.25 15785.345 22681.696
869.27 15785.345 22722.096
869.273261 15785.345 22725.78
869.29 15550.941 22725.78
869.301739 15550.941 22938.673
869.31 15212.432 22938.673
869.328609 15212.432 22946.428
869.33 14809.032 22946.428
869.35 14809.032 22799.031
869.355913 14809.032 22859.339
869.37 14706.223 22859.339
869.386174 14706.223 22810.598
869.39 15076.925 22810.598
869.41 15076.925 23095.192
869.417826 15076.925 23205.212
869.43 14968.257 23205.212
869.45 14968.257 23165.301
869.45413 14968.257 23291.617
869.47 15443.102 23291.617
869.48987 15443.102 23047.339
869.49 15469.918 23047.339
869.51 15469.918 23010.295
869.525174 15469.918 22910.73
869.53 15287.1 22910.73
869.55 15287.1 22862.147
869.559261 15287.1 22917.387
869.57 15152.787 22917.387
869.59 15152.787 22873.731
869.590565 15152.787 22746.447
869.61 15204.959 22746.447
869.617348 15204.959 22618.651
869.63 15090.351 22618.651
869.648522 15090.351 22634.714
869.65 15385.879 22634.714
869.67 15385.879 22550.721
869.681478 15385.879 22605.971
869.69 15567.023 22605.971
869.71 15567.023 22660.163
869.713087 15567.023 22805.277
869.73 16012.34 22805.277
869.74587 16012.34 22916.456
869.75 16312.609 22916.456
869.77 16312.609 22952.39
869.778565 16312.609 22712
869.79 16101.827 22712
869.808435 16101.827 22672.101
869.81 16235.208 22672.101
869.83 16235.208 22560.85
869.836826 16235.208 22414.483
869.85 16148.437 22414.483
869.865435 16148.437 22229.394
869.87 15439.386 22229.394
869.89 15439.386 22306.917
869.892739 15439.386 22274.062
869.91 15744.811 22274.062
869.92413 15744.811 22405.43
869.93 15756.249 22405.43
869.95 15756.249 22473.665
869.956217 15756.249 22370.541
869.97 16379.084 22370.541
869.99 16379.084 22466.886
869.993174 16379.084 22416.087
870.01 16030.946 22416.087
870.029696 16030.946 22367.125
870.03 15961.447 22367.125
870.05 15961.447 22506.847
870.065783 15961.447 22475.501
870.07 16354.376 22475.501
870.09 16354.376 22435.468
870.102826 16354.376 22446.286
870.11 16233.847 22446.286
870.13 16233.847 22473.436
870.136435 16233.847 22398.838
870.15 16170.294 22398.838
870.167739 16170.294 22442.773
870.17 16235.786 22442.773
870.19 16235.786 22489.36
870.199609 16235.786 22548.763
870.21 16159.934 22548.763
870.23 16159.934 22713.907
870.233043 16159.934 22680.818
870.25 16532.783 22680.818
870.26687 16532.783 22733.217
870.27 17078.384 22733.217
870.29 17078.384 22837.522
870.299565 17078.384 22759.839
870.31 16992.436 22759.839
870.33 16992.436 22521.497
870.332261 16992.436 22511.559
870.35 17262.452 22511.559
870.367043 17262.452 22523.078
870.37 16965.523 22523.078
870.39 16965.523 22618.734
870.396913 16965.523 22663.67
870.41 16741.91 22663.67
870.425348 16741.91 22759.94
870.43 16350.444 22759.94
870.45 16350.444 22822.191
870.453826 16350.444 22884.548
870.47 16178.568 22884.548
870.485783 16178.568 22826.627
870.49 16112.345 22826.627
870.51 16112.345 22808.635
870.519087 16112.345 22843.013
870.53 16367.715 22843.013
870.55 16367.715 22862.645
870.555913 16367.715 22842.427
870.57 15982.934 22842.427
870.59 15982.934 22910.355
870.592435 15982.934 22931.063
870.61 16038.42 22931.063
870.629087 16038.42 22837.453
870.63 16149.435 22837.453
870.65 16149.435 22663.14
870.66613 16149.435 22678.503
870.67 15895.506 22678.503
870.69 15895.506 22565.369
870.699261 15895.506 22543.356
870.71 15839.219 22543.356
870.73 15839.219 22572.66
870.730565 15839.219 22749.385
870.75 15915.9 22749.385
870.762696 15915.9 22712.705
870.77 16252.358 22712.705
870.79 16252.358 22667.203
870.796609 16252.358 22520.773
870.81 16572.02 22520.773
870.83 16572.02 22137.324
870.830652 16572.02 22241.469
870.85 16760.137 22241.469
870.863348 16760.137 22092.7
870.87 16749.487 22092.7
870.89 16749.487 22100.333
870.895957 16749.487 22112.614
870.91 16836.948 22112.614
870.93 16836.948 22319.451
870.930739 16836.948 22372.438
870.95 16618.06 22372.438
870.960391 16618.06 22464.163
870.97 16375.035 22464.163
870.988478 16375.035 22152.342
870.99 15957.876 22152.342
871.01 15957.876 22145.977
871.016391 15957.876 22159.036
871.03 15603.754 22159.036
871.048913 15603.754 22223.021
871.05 15741.45 22223.021
871.07 15741.45 22231.646
871.082304 15741.45 22287.769
871.09 15630.658 22287.769
871.11 15630.658 22307.157
871.118826 15630.658 22226.674
871.13 15302.004 22226.674
871.15 15302.004 22226.41
871.155174 15302.004 22315.529
871.17 15519.517 22315.529
871.19 15519.517 22337.9
871.192391 15519.517 22463.657
871.21 15816.616 22463.657
871.229435 15816.616 22466.496
871.23 15873.296 22466.496
871.25 15873.296 22580.687
871.262087 15873.296 22765.975
871.27 15603.646 22765.975
871.29 15603.646 22656.901
871.293391 15603.646 22693.569
871.31 15366.839 22693.569
871.326 15366.839 22663.69
871.33 15846.61 22663.69
871.35 15846.61 22695.124
871.360261 15846.61 22634.709
871.37 15900.758 22634.709
871.39 15900.758 22777.604
871.393783 15900.758 23003.101
871.41 16037.413 23003.101
871.426609 16037.413 23187.703
871.43 16099.652 23187.703
871.45 16099.652 23150.897
871.459652 16099.652 23238.37
871.47 16325.124 23238.37
871.49 16325.124 23180.348
871.494435 16325.124 23288.872
871.51 15740.426 23288.872
871.523522 15740.426 22967.363
871.53 15341.335 22967.363
871.55 15341.335 22944.531
871.551261 15341.335 23033.638
871.57 15184.647 23033.638
871.578957 15184.647 22981.567
871.59 15173.224 22981.567
871.61 15173.224 22999.546
871.612043 15173.224 22893.455
871.63 15094.509 22893.455
871.645522 15094.509 22969.916
871.65 15034.262 22969.916
871.67 15034.262 22923.253
871.682043 15034.262 22965.812
871.69 14809.444 22965.812
871.71 14809.444 23057.431
871.71813 14809.444 23077.072
871.73 14682.608 23077.072
871.75 14682.608 23039.059
871.755391 14682.608 22859.556
871.77 15044.004 22859.556
871.79 15044.004 22786.454
871.792739 15044.004 22922.242
871.81 14778.682 22922.242
871.824913 14778.682 22843.994
871.83 14546.373 22843.994
871.85 14546.373 22898.487
871.856217 14546.373 22860
871.87 14541.148 22860
871.889304 14541.148 22887.689
871.89 15245.561 22887.689
871.91 15245.561 22860.941
871.923478 15245.561 22966.852
871.93 15194.415 22966.852
871.95 15194.415 22902.568
871.956435 15194.415 22844.394
871.97 15075.318 22844.394
871.989826 15075.318 22758.349
871.99 15121.349 22758.349
872.01 15121.349 22313.985
872.023348 15121.349 22383.429
872.03 15330.82 22383.429
872.05 15330.82 22332.766
872.05813 15330.82 22246.217
872.07 14941.59 22246.217
872.086652 14941.59 22298.449
872.09 14262.315 22298.449
872.11 14262.315 22307.448
872.113957 14262.315 22806.883
872.13 14381.747 22806.883
872.142174 14381.747 22800.817
872.15 14440.953 22800.817
872.17 14440.953 22692.597
872.175609 14440.953 22706.3
872.19 14540.969 22706.3
872.208739 14540.969 22777.958
872.21 14598.987 22777.958
872.23 14598.987 22813.396
872.245261 14598.987 22800.577
872.25 14538.338 22800.577
872.27 14538.338 22863.575
872.281435 14538.338 22694.74
872.29 14766.207 22694.74
872.31 14766.207 22626.571
872.318478 14766.207 22466.284
872.33 14663.347 22466.284
872.35 14663.347 22490.038
872.355609 14663.347 22425.645
872.37 14152.018 22425.645
872.387304 14152.018 22514.779
872.39 14172.025 22514.779
872.41 14172.025 22456.903
872.419043 14172.025 22475.985
872.43 14276.034 22475.985
872.45 14276.034 22526.694
872.452609 14276.034 22314.602
872.47 15047.296 22314.602
872.486696 15047.296 22280.896
872.49 15166.796 22280.896
872.51 15166.796 22281.67
872.519391 15166.796 22276.969
872.53 15112.49 22276.969
872.55 15112.49 22284.93
872.553043 15112.49 22319.257
872.57 15445.375 22319.257
872.587043 15445.375 22304.989
872.59 15532.422 22304.989
872.61 15532.422 22719.456
872.621826 15532.422 22835.741
872.63 15078.979 22835.741
872.649783 15078.979 22924.694
872.65 14139.786 22924.694
872.67 14139.786 22910.854
872.677087 14139.786 22920.443
872.69 14337.155 22920.443
872.70587 14337.155 22778.474
872.71 14446.225 22778.474
872.73 14446.225 22503.413
872.738826 14446.225 22439.6
872.75 14304.171 22439.6
872.77 14304.171 22320.199
872.771957 14304.171 22367.956
872.79 14374.502 22367.956
872.808478 14374.502 22274.999
872.81 14507.859 22274.999
872.83 14507.859 22380.171
872.844739 14507.859 22399.042
872.85 15023.341 22399.042
872.87 15023.341 22311.436
872.881783 15023.341 22325.688
872.89 14874.061 22325.688
872.91 14874.061 22382.766
872.918435 14874.061 22659.174
872.93 14589.172 22659.174
872.949739 14589.172 22699.823
872.95 14386.258 22699.823
872.97 14386.258 22561.864
872.98187 14386.258 22539.086
872.99 14628.54 22539.086
873.01 14628.54 22571.637
873.01587 14628.54 22620.181
873.03 14756.148 22620.181
873.04987 14756.148 22596.973
873.05 15187.12 22596.973
873.07 15187.12 22590.669
873.082609 15187.12 22576.013
873.09 15038.133 22576.013
873.11 15038.133 22380.542
873.116696 15038.133 22396.283
873.13 15275.463 22396.283
873.15 15275.463 22525.958
873.151174 15275.463 22493.423
873.17 15255.894 22493.423
873.185522 15255.894 22510.462
873.19 15018.927 22510.462
873.21 15018.927 22534.605
873.212913 15018.927 22612.911
873.23 14157.737 22612.911
873.240217 14157.737 22497.901
873.25 14690.72 22497.901
873.269565 14690.72 22527.19
873.27 14800.794 22527.19
873.29 14800.794 22614.903
873.302043 14800.794 22737.051
873.31 15034.965 22737.051
873.33 15034.965 22523.203
873.335174 15034.965 22560.368
873.35 15171.775 22560.368
873.37 15171.775 22672.127
873.371696 15171.775 22679.789
873.39 15201.642 22679.789
873.408043 15201.642 22471.921
873.41 15606.732 22471.921
873.43 15606.732 22372.428
873.445087 15606.732 22512.027
873.45 15028.901 22512.027
873.47 15028.901 22588.566
873.481261 15028.901 22652.348
873.49 15006.416 22652.348
873.51 15006.416 22644.093
873.512565 15006.416 22522.714
873.53 15078.278 22522.714
873.544696 15078.278 22381.087
873.55 15453.436 22381.087
873.57 15453.436 22626.601
873.578609 15453.436 22655.316
873.59 15779.123 22655.316
873.61 15779.123 22796.903
873.612522 15779.123 22894.158
873.63 15916.63 22894.158
873.645826 15916.63 22739.977
873.65 15851.309 22739.977
873.67 15851.309 22746.756
873.680391 15851.309 22845.454
873.69 15974.788 22845.454
873.71 15974.788 22786.459
873.715174 15974.788 22821.939
873.73 16112.103 22821.939
873.749043 16112.103 22842.966
873.75 15803.339 22842.966
873.77 15803.339 22858.397
873.776087 15803.339 22812.113
873.79 15634.682 22812.113
873.803391 15634.682 23049.136
873.81 15542.939 23049.136
873.83 15542.939 22823.848
873.833261 15542.939 22761.53
873.85 15804.814 22761.53
873.865261 15804.814 22704.553
873.87 15935.3 22704.553
873.89 15935.3 22502.134
873.898391 15935.3 22588.12
873.91 15813.133 22588.12
873.93 15813.133 22733.384
873.934913 15813.133 22702.101
873.95 15513.196 22702.101
873.97 15513.196 22607.546
873.971348 15513.196 22610.688
873.99 15836.143 22610.688
874.008391 15836.143 22642.668
874.01 15392.505 22642.668
874.03 15392.505 22779.338
874.044087 15392.505 22746.663
874.05 14991.717 22746.663
874.07 14991.717 22710.605
874.075391 14991.717 22688.094
874.09 14481.286 22688.094
874.107522 14481.286 22520.957
874.11 14703.72 22520.957
874.13 14703.72 22466.763
874.141348 14703.72 22343.595
874.15 15105.742 22343.595
874.17 15105.742 22385.151
874.175174 15105.742 22246.697
874.19 15416.612 22246.697
874.209043 15416.612 21990.881
874.21 15872.38 21990.881
874.23 15872.38 21869.725
874.243739 15872.38 21958.42
874.25 15858.581 21958.42
874.27 15858.581 21959.657
874.278522 15858.581 21890.684
874.29 15876.388 21890.684
874.31 15876.388 22012.577
874.312174 15876.388 22029.333
874.33 14933.343 22029.333
874.339478 14933.343 22008.314
874.35 14796.743 22008.314
874.367087 14796.743 22002.142
874.37 14676.959 22002.142
874.39 14676.959 21948.184
874.396957 14676.959 21545.699
874.41 14893.732 21545.699
874.428478 14893.732 21591.032
874.43 15350.602 21591.032
874.45 15350.602 21315.465
874.461783 15350.602 21255.101
874.47 15238.425 21255.101
874.49 15238.425 21349.121
874.498304 15238.425 21201.072
874.51 14785.477 21201.072
874.53 14785.477 21347.722
874.534652 14785.477 21454.097
874.55 15103.258 21454.097
874.57 15103.258 21449.994
874.571696 15103.258 21475.501
874.59 14841.441 21475.501
874.606913 14841.441 21539.206
874.61 14587 21539.206
874.63 14587 21536.299
874.638217 14587 21639.046
874.65 14377.545 21639.046
874.67 14377.545 21671.707
874.670348 14377.545 21786.614
874.69 14885.709 21786.614
874.704087 14885.709 21956.342
874.71 15234.125 21956.342
874.73 15234.125 21819.359
874.737826 15234.125 21924.488
874.75 15443.407 21924.488
874.77 15443.407 21854.281
874.772261 15443.407 21920.419
874.79 15216.502 21920.419
874.80687 15216.502 21897.036
874.81 15439.477 21897.036
874.83 15439.477 22063.616
874.841652 15439.477 22045.858
874.85 15246.513 22045.858
874.87 15246.513 22091.958
874.874826 15246.513 22121.049
874.89 15191.248 22121.049
874.902609 15191.248 22098.016
874.91 15358.557 22098.016
874.93 15358.557 21961.113
874.930783 15358.557 22111.36
874.95 14927.604 22111.36
874.960652 14927.604 22057.822
874.97 14899.594 22057.822
874.99 14899.594 22060.529
874.992043 14899.594 22614.031
875.01 15137.126 22614.031
875.025826 15137.126 22476.592
875.03 15116.742 22476.592
875.05 15116.742 22777.724
875.062087 15116.742 22848.642
875.07 15294.703 22848.642
875.09 15294.703 22842.516
875.098261 15294.703 22973.847
875.11 15018.968 22973.847
875.13 15018.968 23089.512
875.135 15018.968 23097.703
875.15 14950.65 23097.703
875.169739 14950.65 23305.935
875.17 14684.862 23305.935
875.19 14684.862 23300.744
875.201043 14684.862 23244.551
875.21 14334.256 23244.551
875.23 14334.256 23266.612
875.233174 14334.256 23240.37
875.25 14597.988 23240.37
875.266826 14597.988 23100.456
875.27 14908.478 23100.456
875.29 14908.478 22994.308
875.300478 14908.478 23027.485
875.31 14973.625 23027.485
875.33 14973.625 22874.609
875.335478 14973.625 23040.697
875.35 14928.04 23040.697
875.37 14928.04 23006.36
875.37 14928.04 22949.617
875.39 15049.882 22949.617
875.404783 15049.882 23273.784
875.41 14835.215 23273.784
875.43 14835.215 23153.244
875.437391 14835.215 23224.107
875.45 14389.12 23224.107
875.465739 14389.12 23305.209
875.47 14540.103 23305.209
875.49 14540.103 23364.259
875.494478 14540.103 23457.178
875.51 14218.207 23457.178
875.524348 14218.207 23561.79
875.53 14303.946 23561.79
875.55 14303.946 23520.698
875.555826 14303.946 23655.684
875.57 14436.638 23655.684
875.59 14436.638 23625.143
875.590087 14436.638 23038.746
875.61 14919.309 23038.746
875.626348 14919.309 22868.51
875.63 14366.266 22868.51
875.65 14366.266 22984.454
875.66213 14366.266 22820.992
875.67 13949.457 22820.992
875.69 13949.457 22757.834
875.698304 13949.457 22827.594
875.71 14183.807 22827.594
875.73 14183.807 22792.029
875.732565 14183.807 22753.872
875.75 13937.967 22753.872
875.76387 13937.967 22659.192
875.77 13533.874 22659.192
875.79 13533.874 22671.864
875.796 13533.874 22808.081
875.81 13874.809 22808.081
875.829565 13874.809 22810.012
875.83 14262.766 22810.012
875.85 14262.766 22920.343
875.86313 14262.766 23061.891
875.87 14467.103 23061.891
875.89 14467.103 23099.696
875.898435 14467.103 22883.195
875.91 14808.343 22883.195
875.93 14808.343 22929.841
875.93313 14808.343 22644.883
875.95 14949.762 22644.883
875.967913 14949.762 22615.961
875.97 14497.583 22615.961
875.99 14497.583 22686.815
875.999957 14497.583 22533.707
876.01 14257.829 22533.707
876.02887 14257.829 22665.907
876.03 14559.044 22665.907
876.05 14559.044 22585.232
876.058174 14559.044 22673.057
876.07 14393.709 22673.057
876.088043 14393.709 22638.023
876.09 14565.986 22638.023
876.11 14565.986 22498.122
876.119609 14565.986 22476.491
876.13 14872.984 22476.491
876.15 14872.984 22601.907
876.154348 14872.984 22500.264
876.17 15239.221 22500.264
876.19 15239.221 22601.057
876.190696 15239.221 22725.27
876.21 14932.186 22725.27
876.226 14932.186 22755.292
876.23 14785.101 22755.292
876.25 14785.101 22713.937
876.261609 14785.101 22958.81
876.27 14849.348 22958.81
876.29 14849.348 22980.192
876.295391 14849.348 22748.407
876.31 14962.078 22748.407
876.326696 14962.078 22861.393
876.33 14882.208 22861.393
876.35 14882.208 22847.267
876.358826 14882.208 22902.032
876.37 15159.282 22902.032
876.39 15159.282 22965.267
876.392304 15159.282 22931.924
876.41 15417.696 22931.924
876.425783 15417.696 22851.081
876.43 15389.258 22851.081
876.45 15389.258 22901.018
876.461087 15389.258 22866.635
876.47 14962.327 22866.635
876.49 14962.327 22714.943
876.49587 14962.327 22826.243
876.51 15139.642 22826.243
876.53 15139.642 22961.499
876.530652 15139.642 23121.549
876.55 15479.884 23121.549
876.562522 15479.884 23313.712
876.57 15083.519 23313.712
876.59 15083.519 23261.287
876.592 15083.519 23181.405
876.61 15346.488 23181.405
876.62187 15346.488 23178.483
876.63 15325.051 23178.483
876.65 15325.051 23163.719
876.652 15325.051 23107.216
876.67 14946.391 23107.216
876.683391 14946.391 23020.895
876.69 15018.899 23020.895
876.71 15018.899 23160.023
876.718609 15018.899 23163.623
876.73 15546.382 23163.623
876.75 15546.382 23080.537
876.755043 15546.382 23124.675
876.77 15216.219 23124.675
876.78987 15216.219 23054.313
876.79 14712.511 23054.313
876.81 14712.511 22751.296
876.824913 14712.511 23248.236
876.83 14778.767 23248.236
876.85 14778.767 23215.926
876.858217 14778.767 23076.106
876.87 14997.82 23076.106
876.889522 14997.82 23146.444
876.89 14671.34 23146.444
876.91 14671.34 23524.151
876.921652 14671.34 23518.011
876.93 14923.889 23518.011
876.95 14923.889 23546.488
876.955043 14923.889 23591.484
876.97 15185.774 23591.484
876.988435 15185.774 23543.096
876.99 15057.71 23543.096
877.01 15057.71 23551.894
877.023739 15057.71 23632.207
877.03 14740.366 23632.207
877.05 14740.366 23509.776
877.058435 14740.366 23491.088
877.07 14590.881 23491.088
877.09 14590.881 23621.181
877.093217 14590.881 23674.171
877.12 14678.067 23674.171
877.125087 14678.067 23771.885
877.14 14192.429 23771.885
877.15513 14192.429 23584.109
877.16 14539.747 23584.109
877.18 14539.747 23548.989
877.185565 14539.747 23910.692
877.2 14532.518 23910.692
877.216261 14532.518 23996.592
877.22 14940.255 23996.592
877.24 14940.255 24123.468
877.247565 14940.255 24453.417
877.26 15173.969 24453.417
877.28 15173.969 23639.342
877.283261 15173.969 24154.831
877.3 15180.166 24154.831
877.319391 15180.166 24527.391
877.32 14823.722 24527.391
877.34 14823.722 24790.465
877.353739 14823.722 24534.756
877.36 14500.432 24534.756
877.38 14500.432 24521.992
877.388217 14500.432 24702.419
877.41 14873.674 24702.419
877.421043 14873.674 25023.564
877.44 14970.184 25023.564
877.452348 14970.184 24779.908
877.46 14946.502 24779.908
877.48 14946.502 24735.48
877.484478 14946.502 25098.523
877.5 15261.353 25098.523
877.517783 15261.353 25026.353
877.52 15563.819 25026.353
877.54 15563.819 24790.14
877.551087 15563.819 25142.881
877.56 15737.01 25142.881
877.58 15737.01 24756.749
877.586391 15737.01 24311.971
877.6 15346.124 24311.971
877.62 15346.124 25028.337
877.621 15346.124 25444.432
877.64 15098.398 25444.432
877.655783 15098.398 25350.384
877.66 15340.579 25350.384
877.68 15340.579 25033.343
877.687652 15340.579 25052.278
877.71 14965.032 25052.278
877.718261 14965.032 25105.197
877.74 15127.231 25105.197
877.749261 15127.231 25013.194
877.76 15182.953 25013.194
877.78 15182.953 25001.531
877.780522 15182.953 25314.643
877.8 15582.528 25314.643
877.811913 15582.528 25223.94
877.82 15858.917 25223.94
877.84 15858.917 24966.42
877.848087 15858.917 25115.951
877.86 15919.893 25115.951
877.88 15919.893 24557.754
877.883739 15919.893 24131.282
877.9 15583.561 24131.282
877.917609 15583.561 24825.575
877.92 15230.828 24825.575
877.94 15230.828 25185.123
877.951522 15230.828 25086.626
877.96 15305.881 25086.626
877.98 15305.881 24629.057
877.98387 15305.881 24440.354
878.01 15342.181 24440.354
878.015174 15342.181 24434.097
878.04 15144.341 24434.097
878.047304 15144.341 24379.137
878.06 15606.964 24379.137
878.08 15606.964 24343.584
878.080522 15606.964 24488.644
878.1 15826.502 24488.644
878.113739 15826.502 24106.313
878.12 15696.719 24106.313
878.14 15696.719 23971.103
878.149043 15696.719 24350.363
878.16 15018.563 24350.363
878.18 15018.563 23983.716
878.183565 15018.563 23532.752
878.2 14824.224 23532.752
878.218348 14824.224 24108.261
878.22 15091.614 24108.261
878.24 15091.614 24580.743
878.250217 15091.614 24523.387
878.26 14694.692 24523.387
878.28 14694.692 24119.448
878.281391 14694.692 23888.674
878.31 14733.138 23888.674
878.312957 14733.138 23900.43
878.34 14634.422 23900.43
878.344783 14634.422 23858.707
878.36 15035.494 23858.707
878.376261 15035.494 23753.595
878.38 14816.461 23753.595
878.4 14816.461 23815.521
878.412783 14816.461 23410.995
878.42 14284.247 23410.995
878.44 14284.247 23337.739
878.447957 14284.247 23701.291
878.46 14527.972 23701.291
878.48 14527.972 23300.922
878.481478 14527.972 23012.796
878.5 14445.2 23012.796
878.514826 14445.2 23753.147
878.52 14189.622 23753.147
878.54 14189.622 24285.049
878.546696 14189.622 24118.283
878.56 14460.44 24118.283
878.578 14460.44 23775.886
878.58 14145.971 23775.886
878.61 14145.971 23394.343
878.61013 14145.971 23397.778
878.64 14409.683 23397.778
878.643261 14409.683 23553.999
878.66 14698.211 23553.999
878.676391 14698.211 23480.972
878.68 14766.032 23480.972
878.7 14766.032 23489.82
878.711696 14766.032 23069.729
878.72 14430.506 23069.729
878.74 14430.506 23079.901
878.74613 14430.506 23807.348
878.76 14273.237 23807.348
878.78 14273.237 23384.667
878.780913 14273.237 23191.348
878.8 14471.055 23191.348
878.812783 14471.055 23716.024
878.82 14029.419 23716.024
878.84 14029.419 24052.032
878.844522 14029.419 23969.297
878.86 14020.937 23969.297
878.876652 14020.937 23522.542
878.88 14246.941 23522.542
878.908652 14246.941 23010.838
878.91 14692.413 23010.838
878.94 14692.413 23048.038
878.940609 14692.413 23113.706
878.96 14638.679 23113.706
878.97713 14638.679 23042.835
878.98 13959.511 23042.835
879 13959.511 23153.233
879.011826 13959.511 22792.858
879.02 13693.592 22792.858
879.04 13693.592 22802.918
879.045 13693.592 23512.054
879.06 14022.006 23512.054
879.07813 14022.006 23079.399
879.08 13880.973 23079.399
879.1 13880.973 22990.823
879.109522 13880.973 23565.239
879.12 14122.755 23565.239
879.14 14122.755 23918.053
879.140826 14122.755 23957.782
879.16 14232.811 23957.782
879.173087 14232.811 23578.303
879.18 15190.48 23578.303
879.20613 15190.48 23438.81
879.21 14904.608 23438.81
879.239043 14904.608 23358.391
879.24 14586.478 23358.391
879.26 14586.478 23555.572
879.274348 14586.478 23540.655
879.28 14516.78 23540.655
879.3 14516.78 23436.742
879.308696 14516.78 22978.179
879.32 14088.03 22978.179
879.34 14088.03 22877.473
879.343478 14088.03 23656.672
879.36 14436.555 23656.672
879.375348 14436.555 23110.3
879.38 13989.736 23110.3
879.4 13989.736 22841.141
879.407652 13989.736 23541.663
879.42 14351.985 23541.663
879.44 14351.985 23869.004
879.440348 14351.985 23848.144
879.46 14549.482 23848.144
879.472435 14549.482 23386.555
879.48 14984.503 23386.555
879.504957 14984.503 23252.206
879.51 15105.143 23252.206
879.54 15105.143 23217.435
879.541478 15105.143 23419.626
879.56 14618.727 23419.626
879.575696 14618.727 23409.522
879.58 14273.522 23409.522
879.6 14273.522 23532.985
879.608304 14273.522 23149.593
879.62 14831.237 23149.593
879.64 14831.237 23002.78
879.641435 14831.237 23905.081
879.66 14643.648 23905.081
879.672739 14643.648 23494.585
879.68 14843.049 23494.585
879.7 14843.049 23234.149
879.703652 14843.049 23818.442
879.72 14984.76 23818.442
879.736391 14984.76 24156.784
879.74 15606.718 24156.784
879.76 15606.718 24121.204
879.769348 15606.718 23734.459
879.78 15809.15 23734.459
879.802043 15809.15 23374.179
879.81 15185.942 23374.179
879.837 15185.942 23174.031
879.84 15040.917 23174.031
879.86 15040.917 23296.139
879.871261 15040.917 23363.46
879.88 14638.809 23363.46
879.9 14638.809 23179.361
879.906043 14638.809 22789.316
879.92 15040.499 22789.316
879.937913 15040.499 22752.367
879.94 14338.557 22752.367
879.96 14338.557 23501.218
879.970783 14338.557 23283.021
879.98 14681.919 23283.021
880 14681.919 23168.369
880.004043 14681.919 23724.986
880.02 15141.523 23724.986
880.036217 15141.523 24034.973
880.04 15430.834 24034.973
880.06 15430.834 23919.967
880.069304 15430.834 23466.661
880.08 15561.09 23466.661
880.105826 15561.09 23261.442
880.11 14959.556 23261.442
880.139565 14959.556 23265.946
880.14 14990.549 23265.946
880.16 14990.549 23212.053
880.171609 14990.549 23287.537
880.18 15185.957 23287.537
880.2 15185.957 23229.014
880.204739 15185.957 22971.169
880.22 14790.421 22971.169
880.236043 14790.421 22832.826
880.24 14958.298 22832.826
880.26 14958.298 23523.196
880.266478 14958.298 23111.802
880.28 15389.55 23111.802
880.299348 15389.55 22711.665
880.3 15677.575 22711.665
880.32 15677.575 23242.543
880.332217 15677.575 23435.584
880.34 15744.294 23435.584
880.36 15744.294 23336.014
880.365261 15744.294 22877.187
880.38 15126.777 22877.187
880.399652 15126.777 22718.218
880.41 14786.91 22718.218
880.433826 14786.91 22770.726
880.44 14412.528 22770.726
880.46 14412.528 22884.865
880.468609 14412.528 22872.861
880.48 14847.114 22872.861
880.5 14847.114 23216.569
880.500478 14847.114 22821.293
880.52 14749.497 22821.293
880.533913 14749.497 22895.541
880.54 15034.537 22895.541
880.56 15034.537 23447.478
880.567739 15034.537 22980.354
880.58 15502.308 22980.354
880.6 15502.308 22837.563
880.6 15502.308 23266.967
880.62 15735.02 23266.967
880.633652 15735.02 23341.426
880.64 15652.793 23341.426
880.66 15652.793 23249.636
880.670174 15652.793 22942.219
880.68 15556.605 22942.219
880.703435 15556.605 22719.898
880.71 15262.932 22719.898
880.734913 15262.932 22818.318
880.74 14996.766 22818.318
880.76 14996.766 22847.57
880.767739 14996.766 22870.151
880.78 14728.416 22870.151
880.799043 14728.416 22968.99
880.8 14868.508 22968.99
880.82 14868.508 22598.256
880.829304 14868.508 22649.603
880.84 15347.941 22649.603
880.86 15347.941 23131.307
880.862087 15347.941 22768.673
880.88 15466.239 22768.673
880.89487 15466.239 22674.473
880.9 15322.818 22674.473
880.92 15322.818 23010.862
880.928478 15322.818 23302.815
880.94 14633.832 23302.815
880.96 14633.832 23330.07
880.962304 14633.832 23082.774
880.98 14401.828 23082.774
880.996391 14401.828 22992.485
881.01 14048.108 22992.485
881.031174 14048.108 23054.052
881.04 13919.034 23054.052
881.06 13919.034 23076.048
881.063391 13919.034 23061.887
881.08 14193.341 23061.887
881.097391 14193.341 23104.01
881.1 14557.155 23104.01
881.12 14557.155 22903.325
881.131435 14557.155 22452.586
881.14 14876.132 22452.586
881.16 14876.132 23035.628
881.163783 14876.132 22730.25
881.18 15341.822 22730.25
881.198 15341.822 22688.608
881.2 15269.394 22688.608
881.22 15269.394 23257.155
881.234435 15269.394 23442.361
881.24 14856.575 23442.361
881.26 14856.575 23461.955
881.267217 14856.575 23084.772
881.28 14278.22 23084.772
881.298217 14278.22 22911.077
881.31 13720.739 22911.077
881.330565 13720.739 22727.325
881.34 13710.553 22727.325
881.36 13710.553 22838.664
881.36187 13710.553 22686.846
881.38 13952.396 22686.846
881.39213 13952.396 22701.893
881.4 14485.398 22701.893
881.42 14485.398 22314.27
881.424826 14485.398 22318.129
881.44 14153.423 22318.129
881.457522 14153.423 23053.921
881.46 14483.133 23053.921
881.48 14483.133 22732.631
881.491696 14483.133 22667.864
881.5 14395.041 22667.864
881.52 14395.041 23129.774
881.525261 14395.041 23316.327
881.54 14096.517 23316.327
881.559261 14096.517 23469.925
881.56 13972.615 23469.925
881.58 13972.615 23093.457
881.593739 13972.615 22951.167
881.61 13748.98 22951.167
881.626522 13748.98 22997.064
881.64 14027.282 22997.064
881.66 14027.282 23006.448
881.661087 14027.282 22836.128
881.68 14336.443 22836.128
881.69513 14336.443 22759.471
881.7 14655.867 22759.471
881.72 14655.867 22378.857
881.727565 14655.867 22199.865
881.74 15110.592 22199.865
881.76 15110.592 23118.954
881.762348 15110.592 22865.336
881.78 15291.6 22865.336
881.798696 15291.6 22879.228
881.8 15043.155 22879.228
881.82 15043.155 23100.849
881.831 15043.155 23284.031
881.84 14451.058 23284.031
881.86 14451.058 23323.52
881.861522 14451.058 23189.056
881.88 13881.652 23189.056
881.893391 13881.652 23045.276
881.91 13757.14 23045.276
881.924696 13757.14 23142.24
881.94 13956.283 23142.24
881.954957 13956.283 23290.356
881.96 14456.543 23290.356
881.98 14456.543 23379.889
881.987652 14456.543 23329.453
882 14387.706 23329.453
882.02 14387.706 22989.96
882.020261 14387.706 23069.473
882.04 14679.031 23069.473
882.054913 14679.031 23857.522
882.06 14686.928 23857.522
882.08 14686.928 23529.206
882.088391 14686.928 23419.723
882.1 14067.715 23419.723
882.12 14067.715 23770.305
882.122304 14067.715 23889.116
882.14 13855.618 23889.116
882.156304 13855.618 23906.765
882.16 13769.975 23906.765
882.18 13769.975 23501.624
882.189652 13769.975 23478.163
882.21 14086.307 23478.163
882.224783 14086.307 23592
882.24 14311.683 23592
882.258435 14311.683 23524.435
882.26 14595.208 23524.435
882.28 14595.208 23584.154
882.291348 14595.208 23671.011
882.3 14767.963 23671.011
882.32 14767.963 24219.472
882.326696 14767.963 23951.558
882.34 14671.28 23951.558
882.36 14671.28 24503.001
882.362957 14671.28 24693.174
882.38 14275.439 24693.174
882.394783 14275.439 24521.59
882.4 13885.649 24521.59
882.42 13885.649 24908.007
882.424826 13885.649 24691.739
882.44 13674.712 24691.739
882.456217 13674.712 24846.125
882.47 13858.406 24846.125
882.487522 13858.406 24507.025
882.5 13968.442 24507.025
882.517783 13968.442 24293.429
882.53 14446.36 24293.429
882.550478 14446.36 24339.664
882.56 14253.067 24339.664
882.58 14253.067 24400.834
882.583 14253.067 24796.674
882.6 14514.415 24796.674
882.61813 14514.415 24500.648
882.62 14657.079 24500.648
882.64 14657.079 24666.213
882.651522 14657.079 24782.84
882.66 14229.748 24782.84
882.68 14229.748 25576.329
882.685348 14229.748 25666.741
882.7 13753.63 25666.741
882.71887 13753.63 25245.718
882.72 13675.987 25245.718
882.75 13675.987 25741.137
882.752783 13675.987 25463.593
882.78 13986.726 25463.593
882.788 13986.726 25334.728
882.81 14400.486 25334.728
882.821652 14400.486 24982.525
882.84 14857.304 24982.525
882.85513 14857.304 25045.499
882.87 15242.135 25045.499
882.891043 15242.135 25493.911
882.9 15164.847 25493.911
882.92 15164.847 25033.862
882.927217 15164.847 25206.727
882.94 14560.312 25206.727
882.958565 14560.312 25287.466
882.96 14120.224 25287.466
882.98 14120.224 25597.882
882.98813 14120.224 25638.417
883 13903.642 25638.417
883.019435 13903.642 25385.675
883.02 13905.825 25385.675
883.05 13905.825 25768.35
883.050348 13905.825 25610.874
883.08 14354.201 25610.874
883.080609 14354.201 25380.054
883.11 14976.901 25380.054
883.113304 14976.901 25164.729
883.14 15045.737 25164.729
883.145739 15045.737 25176.406
883.17 15218.469 25176.406
883.180783 15218.469 25540.577
883.2 14858.096 25540.577
883.214522 14858.096 25354.36
883.22 14573.199 25354.36
883.24 14573.199 25548.533
883.248391 14573.199 25723.668
883.26 14294.052 25723.668
883.28 14294.052 25942.13
883.281435 14294.052 26251.709
883.3 13986.37 26251.709
883.315913 13986.37 25768.306
883.32 14263.146 25768.306
883.35 14263.146 26055.58
883.351217 14263.146 25924.202
883.38 14338.188 25924.202
883.38487 14338.188 25640.714
883.41 14431.019 25640.714
883.418913 14431.019 25370.284
883.44 14978.469 25370.284
883.455391 14978.469 25261.458
883.47 14914.993 25261.458
883.491478 14914.993 25677.988
883.5 14371.104 25677.988
883.52 14371.104 25151.385
883.522348 14371.104 25283.365
883.54 13896.754 25283.365
883.551913 13896.754 25625.386
883.56 13459.837 25625.386
883.58 13459.837 26068.644
883.582739 13459.837 26072.381
883.6 13432.903 26072.381
883.613174 13432.903 25666.396
883.62 13434.422 25666.396
883.643435 13434.422 26143.457
883.65 14184.695 26143.457
883.67613 14184.695 25879.843
883.68 14443.811 25879.843
883.708478 14443.811 25803.19
883.71 14452.995 25803.19
883.74 14452.995 25503.061
883.743435 14452.995 25331.479
883.77 14106.924 25331.479
883.777087 14106.924 25543.356
883.8 13654.078 25543.356
883.811435 13654.078 25242.143
883.82 13205.366 25242.143
883.84 13205.366 25405.199
883.844 13205.366 25725.028
883.86 12977.034 25725.028
883.879043 12977.034 25891.332
883.88 13299.015 25891.332
883.9 13299.015 25993.94
883.914435 13299.015 25627.029
883.92 13615.653 25627.029
883.948652 13615.653 25805.794
883.95 14134.086 25805.794
883.98 14134.086 25638.516
883.982826 14134.086 25503.478
884.01 13997.763 25503.478
884.019739 13997.763 25245.783
884.04 14205.403 25245.783
884.055739 14205.403 24964.263
884.07 13769.479 24964.263
884.08613 13769.479 25350.499
884.1 13261.073 25350.499
884.115696 13261.073 25075.222
884.12 13040.253 25075.222
884.14 13040.253 25261.709
884.146043 13040.253 25688.501
884.16 13174.297 25688.501
884.176 13174.297 26043.538
884.18 13154.02 26043.538
884.2 13154.02 26025.698
884.206261 13154.02 25638.533
884.22 13742.059 25638.533
884.238957 13742.059 25760.06
884.25 13744.617 25760.06
884.271217 13744.617 25580.929
884.28 13743.048 25580.929
884.306087 13743.048 25263.417
884.31 13416.759 25263.417
884.339652 13416.759 25136.59
884.34 13187.763 25136.59
884.37 13187.763 25015.558
884.374435 13187.763 25347.022
884.4 12995.648 25347.022
884.406565 12995.648 24951.967
884.42 12690.958 24951.967
884.44 12690.958 25066.871
884.442043 12690.958 25353.92
884.46 13077.028 25353.92
884.477652 13077.028 25675.568
884.48 13614.578 25675.568
884.5 13614.578 25842.675
884.512435 13614.578 25470.433
884.52 13975.494 25470.433
884.547174 13975.494 25630.958
884.55 13932.683 25630.958
884.58 13932.683 25500.288
884.583522 13932.683 25200.265
884.61 14269.069 25200.265
884.62 14269.069 25020.308
884.64 13787.878 25020.308
884.649913 13787.878 24975.863
884.67 13416.142 24975.863
884.681217 13416.142 25323.384
884.7 13635.603 25323.384
884.711087 13635.603 25169.789
884.72 13582.524 25169.789
884.74 13582.524 25394.129
884.744217 13582.524 25571.513
884.76 14024.206 25571.513
884.776913 14024.206 25876.078
884.78 13863.041 25876.078
884.8 13863.041 26045.708
884.809609 13863.041 25678.652
884.82 14013.525 25678.652
884.844391 14013.525 25871.836
884.85 14140.802 25871.836
884.88 14140.802 25803.456
884.880913 14140.802 25413.226
884.91 14334.524 25413.226
884.916217 14334.524 25043.173
884.94 14411.577 25043.173
884.957957 14411.577 25078.018
884.97 14425.581 25078.018
884.99713 14425.581 25699.557
885 14303.735 25699.557
885.02 14303.735 25663.789
885.035087 14303.735 25926.977
885.04 14691.12 25926.977
885.06 14691.12 26193.427
885.073435 14691.12 26337.882
885.08 14724.251 26337.882
885.1 14724.251 26623.348
885.110913 14724.251 26230.33
885.12 14843.962 26230.33
885.148652 14843.962 26595.25
885.15 15120.523 26595.25
885.18 15120.523 26472.214
885.185609 15120.523 26089.818
885.21 15171.508 26089.818
885.223826 15171.508 25626.184
885.24 14905.509 25626.184
885.25513 14905.509 25646.277
885.27 14805.099 25646.277
885.290435 14805.099 26305.107
885.3 15082.006 26305.107
885.32 15082.006 26136.435
885.325826 15082.006 26354.7
885.34 14956.365 26354.7
885.36 14956.365 26723.483
885.360826 14956.365 27013.412
885.38 15129.958 27013.412
885.39613 15129.958 27235.325
885.4 14866.45 27235.325
885.42 14866.45 26802.498
885.432696 14866.45 26950.783
885.45 15093.369 26950.783
885.470217 15093.369 26991.515
885.48 15450.176 26991.515
885.51 15450.176 26823.138
885.511957 15450.176 26447.18
885.54 15265.262 26447.18
885.554783 15265.262 26423.539
885.57 15149.574 26423.539
885.595739 15149.574 26848.773
885.6 14778.699 26848.773
885.62 14778.699 26691.397
885.634652 14778.699 26793.987
885.64 14623.298 26793.987
885.66 14623.298 27159.601
885.674739 14623.298 27537.67
885.68 14492.179 27537.67
885.7 14492.179 27663.212
885.713 14492.179 27042.188
885.72 14852.89 27042.188
885.75 14852.89 27208.076
885.750435 14852.89 27169.41
885.78 14722.73 27169.41
885.788174 14722.73 26924.389
885.81 14606.074 26924.389
885.819478 14606.074 26708.148
885.84 14551.048 26708.148
885.854783 14551.048 26518.713
885.87 14613.559 26518.713
885.889609 14613.559 26945.708
885.9 14335.586 26945.708
885.92 14335.586 26610.438
885.924043 14335.586 26982.281
885.94 14301.421 26982.281
885.959348 14301.421 27343.147
885.96 14592.882 27343.147
885.98 14592.882 27797.885
885.99587 14592.882 28021.404
886 14201.444 28021.404
886.02 14201.444 27265.324
886.033435 14201.444 27454.681
886.05 14505.896 27454.681
886.075174 14505.896 27250.621
886.08 14716.555 27250.621
886.11 14716.555 26885.978
886.118478 14716.555 26788.401
886.14 14609.65 26788.401
886.159435 14609.65 26611.262
886.17 13900.054 26611.262
886.198913 13900.054 27032.469
886.2 13784.252 27032.469
886.22 13784.252 26716.787
886.239 13784.252 26786.085
886.24 13655.463 26786.085
886.26 13655.463 27144.007
886.277348 13655.463 27383.692
886.28 13623.997 27383.692
886.3 13623.997 27593.711
886.315261 13623.997 27074.386
886.32 13442.116 27074.386
886.35 13442.116 27179.088
886.352522 13442.116 27192.999
886.38 13242.389 27192.999
886.383826 13242.389 26970.806
886.41 13409.896 26970.806
886.41913 13409.896 26838.725
886.44 13749.964 26838.725
886.453391 13749.964 26721.198
886.47 13702.384 26721.198
886.487261 13702.384 27259.461
886.5 13729.844 27259.461
886.52 13729.844 26986.059
886.522565 13729.844 27007.94
886.54 13913.903 27007.94
886.559087 13913.903 27420.366
886.56 13611.827 27420.366
886.58 13611.827 27684.359
886.596652 13611.827 27905.294
886.6 13923.551 27905.294
886.62 13923.551 27410.551
886.638391 13923.551 27796.096
886.65 14240.437 27796.096
886.68 14240.437 27492.033
886.682174 14240.437 27088.217
886.71 14073.235 27088.217
886.72313 14073.235 26867.536
886.74 13773.938 26867.536
886.763174 13773.938 26623.657
886.77 13666.448 26623.657
886.8 13666.448 27012.213
886.803261 13666.448 26941.544
886.82 13667.855 26941.544
886.84 13667.855 27092.841
886.841696 13667.855 27445.223
886.86 13574.261 27445.223
886.879957 13574.261 27607.932
886.88 13884.767 27607.932
886.9 13884.767 27682.314
886.916739 13884.767 27279.637
886.92 13843.468 27279.637
886.948174 13843.468 27610.667
886.95 13908.381 27610.667
886.98 13908.381 27227.545
886.983478 13908.381 26819.757
887.01 14265.154 26819.757
887.017174 14265.154 26777.536
887.04 14300.154 26777.536
887.050478 14300.154 26462.826
887.07 14416.566 26462.826
887.085783 14416.566 26968.352
887.1 14687.027 26968.352
887.12 14687.027 26796.055
887.122304 14687.027 26796.696
887.14 14703.952 26796.696
887.15987 14703.952 27083.026
887.16 15085.209 27083.026
887.18 15085.209 27205.789
887.2 15085.209 27376.271
887.201609 15085.209 26791.263
887.22 15164.718 26791.263
887.24587 15164.718 26885.18
887.25 14654.398 26885.18
887.28 14654.398 26634.25
887.286696 14654.398 26232.998
887.31 14090.163 26232.998
887.326913 14090.163 26052.145
887.34 14143.185 26052.145
887.367522 14143.185 25816.735
887.37 14125.382 25816.735
887.4 14125.382 26127.043
887.406043 14125.382 25882.477
887.42 14140.599 25882.477
887.44 14140.599 25980.806
887.444304 14140.599 26261.457
887.46 14093.087 26261.457
887.48 14093.087 26559.206
887.480609 14093.087 26859.041
887.5 14188.166 26859.041
887.512522 14188.166 26496.71
887.52 14235.947 26496.71
887.547435 14235.947 26811.317
887.55 14242.733 26811.317
887.58 14242.733 26607.538
887.580565 14242.733 26302.281
887.61 14513.756 26302.281
887.613696 14513.756 26047.723
887.64 14594.474 26047.723
887.649 14594.474 25870.024
887.67 14759.327 25870.024
887.685522 14759.327 26333.935
887.7 14808.429 26333.935
887.72 14808.429 25985.361
887.723217 14808.429 26045.066
887.74 14892.566 26045.066
887.76 14892.566 26593.134
887.764957 14892.566 26779.425
887.78 15007.727 26779.425
887.8 15007.727 26471.356
887.809565 15007.727 26193.346
887.83 14517.304 26193.346
887.849826 14517.304 26339.718
887.86 13972.706 26339.718
887.89 13972.706 26022.119
887.890609 13972.706 26074.659
887.92 13951.906 26074.659
887.931783 13951.906 25661.145
887.95 13825.239 25661.145
887.970391 13825.239 25772.713
887.98 13643.753 25772.713
888.008652 13643.753 25838.415
888.01 13903.798 25838.415
888.03 13903.798 26484.209
888.044478 13903.798 26869.819
888.05 13728.967 26869.819
888.07 13728.967 26863.691
888.07687 13728.967 26574.245
888.1 13919.991 26574.245
888.111217 13919.991 26451.846
888.13 13970.64 26451.846
888.143913 13970.64 26120.64
888.16 14329.931 26120.64
888.177435 14329.931 26672.5
888.19 14122.444 26672.5
888.212217 14122.444 26539.31
888.22 14195.113 26539.31
888.248739 14195.113 26793.568
888.25 14059.545 26793.568
888.28 14059.545 26230.276
888.286913 14059.545 26273.057
888.31 14411.597 26273.057
888.328652 14411.597 26788.297
888.34 14526.116 26788.297
888.36 14526.116 26516.995
888.373261 14526.116 26604.604
888.39 13821.908 26604.604
888.413348 13821.908 26767.655
888.42 13567.25 26767.655
888.45 13567.25 26424.977
888.454652 13567.25 26789.979
888.48 13321.012 26789.979
888.495609 13321.012 26452.975
888.51 13501.59 26452.975
888.534739 13501.59 27253.935
888.54 13694.313 27253.935
888.57 13694.313 27233.392
888.573 13694.313 27346.471
888.6 13845.071 27346.471
888.608348 13845.071 27331.758
888.63 13788.315 27331.758
888.641217 13788.315 27337.245
888.66 13839.344 27337.245
888.675 13839.344 27393.165
888.69 14090.523 27393.165
888.707696 14090.523 27475.344
888.72 14176.783 27475.344
888.741217 14176.783 27478.653
888.75 13994.311 27478.653
888.775435 13994.311 27490.862
888.78 14233.74 27490.862
888.81 14233.74 27667.458
888.811957 14233.74 27512.656
888.84 14303.452 27512.656
888.850609 14303.452 27435.877
888.87 14318.965 27435.877
888.892348 14318.965 27482.39
888.9 14042.537 27482.39
888.93 14042.537 27528.441
888.936913 14042.537 27552.82
888.96 13800.295 27552.82
888.977043 13800.295 27457.896
888.99 13688.548 27457.896
889.018435 13688.548 27375.168
889.02 13494.954 27375.168
889.05 13494.954 27424.404
889.059391 13494.954 27221.186
889.08 13826.086 27221.186
889.099087 13826.086 27363.971
889.11 13928.071 27363.971
889.137348 13928.071 27252.556
889.14 14263.549 27252.556
889.17 14263.549 27313.347
889.172217 14263.549 27342.113
889.2 14201.561 27342.113
889.205565 14201.561 27271.298
889.23 14086.649 27271.298
889.238783 14086.649 27342.578
889.26 14277.969 27342.578
889.271478 14277.969 27189.256
889.29 14852.656 27189.256
889.305043 14852.656 27027.588
889.32 14611.767 27027.588
889.339087 14611.767 26914.667
889.35 14384.156 26914.667
889.375174 14384.156 26541.174
889.38 14121.866 26541.174
889.41 14121.866 26752.825
889.414304 14121.866 26476.109
889.44 14345.18 26476.109
889.456043 14345.18 26462.232
889.47 14012.052 26462.232
889.5 14012.052 26483.477
889.500043 14012.052 26339.303
889.53 13886.811 26339.303
889.540739 13886.811 26399.97
889.56 13647.905 26399.97
889.582217 13647.905 26219.901
889.59 13451.173 26219.901
889.62 13451.173 26127.148
889.623174 13451.173 26062.072
889.65 13761.803 26062.072
889.663435 13761.803 25940.841
889.68 13809.577 25940.841
889.701696 13809.577 25974.754
889.71 13711.908 25974.754
889.736087 13711.908 26055.995
889.74 13440.738 26055.995
889.769913 13440.738 26128.542
889.77 13915.794 26128.542
889.8 13915.794 26237.824
889.802609 13915.794 26197.564
889.83 13875.037 26197.564
889.835261 13875.037 26276.169
889.86 13795.646 26276.169
889.869261 13795.646 26359.83
889.89 14219.554 26359.83
889.902783 14219.554 26368.992
889.92 14090.012 26368.992
889.938391 14090.012 26300.343
889.95 14116.524 26300.343
889.978 14116.524 26416.869
889.98 14332.884 26416.869
890.01 14332.884 26382.319
890.019739 14332.884 26478.574
890.04 13986.923 26478.574
890.063174 13986.923 26618.632
890.07 13742.321 26618.632
890.1 13742.321 26605.969
890.104435 13742.321 26407.672
890.13 13528.093 26407.672
890.146 13528.093 26507.797
890.16 13126.189 26507.797
890.186957 13126.189 26573.94
890.19 13180.521 26573.94
890.22 13180.521 26457.525
890.227652 13180.521 26486.212
890.25 13324.693 26486.212
890.265913 13324.693 26751.662
890.28 13418.919 26751.662
890.299957 13418.919 26657.314
890.31 13069.963 26657.314
890.334261 13069.963 26882.112
890.34 13573.232 26882.112
890.366957 13573.232 26961.07
890.37 13175.001 26961.07
890.399043 13175.001 26801.638
890.4 13194.136 26801.638
890.43 13194.136 26802.005
890.432957 13194.136 26821.684
890.46 13495.91 26821.684
890.466478 13495.91 26748.488
890.49 13291.183 26748.488
890.501609 13291.183 26820.578
890.52 13098.844 26820.578
890.541696 13098.844 26877.831
890.55 13686.484 26877.831
890.58 13686.484 26658.45
890.583435 13686.484 26637.963
890.61 13602.597 26637.963
890.626304 13602.597 26865.097
890.64 13118.622 26865.097
890.667957 13118.622 26799.134
890.67 13042.577 26799.134
890.7 13042.577 26584.935
890.709783 13042.577 26545.269
890.73 13155.664 26545.269
890.750565 13155.664 26404.458
890.76 13058.111 26404.458
890.79 13058.111 26458.186
890.791304 13058.111 26357.049
890.82 12934.612 26357.049
890.829783 12934.612 26286.32
890.85 13066.233 26286.32
890.863826 13066.233 26106.721
890.88 12751.982 26106.721
890.898609 12751.982 26149.294
890.91 13331.059 26149.294
890.931304 13331.059 26292.422
890.94 13211.538 26292.422
890.962826 13211.538 25948.026
890.97 13210.412 25948.026
890.996652 13210.412 25851.529
891 13484.806 25851.529
891.03 13484.806 26094.077
891.030174 13484.806 26098.617
891.06 13446.005 26098.617
891.064957 13446.005 26278.909
891.09 13441.783 26278.909
891.105522 13441.783 26498.951
891.12 13769.326 26498.951
891.14713 13769.326 26627.212
891.15 13635.832 26627.212
891.18 13635.832 26764.107
891.189435 13635.832 26708.912
891.21 13159.542 26708.912
891.231174 13159.542 26845.869
891.24 13528.096 26845.869
891.27 13528.096 26831.549
891.273565 13528.096 26792.34
891.3 13546.624 26792.34
891.314435 13546.624 26905.118
891.33 13474.729 26905.118
891.354696 13474.729 27045.902
891.36 13487.081 27045.902
891.39 13487.081 27215.907
891.393652 13487.081 27230.35
891.42 13524.878 27230.35
891.427696 13524.878 27185.516
891.45 13256.131 27185.516
891.462957 13256.131 27622.216
891.48 13895.675 27622.216
891.495652 13895.675 27542.439
891.51 14129.049 27542.439
891.526783 14129.049 27376.3
891.54 13893.532 27376.3
891.560348 13893.532 27441.666
891.57 14183.499 27441.666
891.594087 14183.499 27382.125
891.6 13764.146 27382.125
891.62887 13764.146 27465.896
891.63 13763.647 27465.896
891.66 13763.647 27518.267
891.669696 13763.647 27508.179
891.69 13916.637 27508.179
891.710826 13916.637 27626.067
891.72 13672.428 27626.067
891.75 13672.428 27664.699
891.752565 13672.428 27931.341
891.78 12996.303 27931.341
891.794391 12996.303 27795.831
891.81 13254.317 27795.831
891.837348 13254.317 27659.756
891.84 13533.394 27659.756
891.87 13533.394 27914.778
891.878304 13533.394 27852.441
891.9 13298.923 27852.441
891.918087 13298.923 27584.809
891.93 13261.359 27584.809
891.957522 13261.359 27434.21
891.96 13304.532 27434.21
891.99 13304.532 27390.083
891.991565 13304.532 27180.132
892.02 13001.551 27180.132
892.027304 13001.551 27031.862
892.05 13440.221 27031.862
892.06 13440.221 26877.17
892.08 13361.054 26877.17
892.091043 13361.054 26844.972
892.11 12979.758 26844.972
892.124043 12979.758 26740.746
892.14 13435.527 26740.746
892.158261 13435.527 27048.448
892.17 13328.35 27048.448
892.193043 13328.35 27113.771
892.2 13265.901 27113.771
892.23 13265.901 27030.252
892.23387 13265.901 26859.974
892.26 13933.46 26859.974
892.274522 13933.46 26933.016
892.29 13625.783 26933.016
892.315696 13625.783 26922.86
892.32 12844.221 26922.86
892.35 12844.221 26908.513
892.357609 12844.221 26498.739
892.38 13031.338 26498.739
892.40113 13031.338 26499.431
892.41 13184.94 26499.431
892.44 13184.94 26615.974
892.442174 13184.94 26750.555
892.47 12952.161 26750.555
892.481478 12952.161 26732.85
892.5 12927.396 26732.85
892.521391 12927.396 26794.138
892.53 13009.128 26794.138
892.555435 13009.128 26800.847
892.56 12943.71 26800.847
892.59 12943.71 26822.369
892.591609 12943.71 26791.13
892.62 13018.009 26791.13
892.624304 13018.009 26809.512
892.65 13129.671 26809.512
892.655304 13129.671 26705.241
892.68 12673.177 26705.241
892.687739 12673.177 26790.077
892.71 12653.645 26790.077
892.722435 12653.645 26720.138
892.74 12502.721 26720.138
892.757217 12502.721 26624.774
892.77 13356.274 26624.774
892.797783 13356.274 26586.557
892.8 13110.913 26586.557
892.83 13110.913 26878.77
892.838217 13110.913 26876.824
892.86 13032.85 26876.824
892.878826 13032.85 26834.281
892.89 12526.494 26834.281
892.92 12526.494 26777.541
892.920826 12526.494 26908.209
892.95 12510.458 26908.209
892.964565 12510.458 26876.623
892.98 12906.871 26876.623
893.005696 12906.871 26931.78
893.01 12699.901 26931.78
893.04 12699.901 26915.689
893.04487 12699.901 26624.792
893.07 12556.739 26624.792
893.085261 12556.739 26362.605
893.1 12831.215 26362.605
893.119304 12831.215 26086.433
893.13 12488.929 26086.433
893.155391 12488.929 26070.313
893.16 12489.844 26070.313
893.188087 12489.844 25960.728
893.19 12758.128 25960.728
893.219565 12758.128 25828.436
893.22 12370.43 25828.436
893.25 12370.43 25876.845
893.251435 12370.43 26196.355
893.28 12269.888 26196.355
893.286217 12269.888 26373.509
893.31 12639.723 26373.509
893.321391 12639.723 26311.187
893.34 13111.266 26311.187
893.361478 13111.266 26195.456
893.37 13007.219 26195.456
893.4 13007.219 26172.61
893.401913 13007.219 26186.389
893.43 12617.737 26186.389
893.442 12617.737 26079.329
893.46 12458.324 26079.329
893.484087 12458.324 26032.401
893.49 12393.385 26032.401
893.52 12393.385 25745.75
893.52787 12393.385 25599.227
893.55 12545.811 25599.227
893.569087 12545.811 25828.262
893.58 12696.053 25828.262
893.608261 12696.053 25894.136
893.61 12663.04 25894.136
893.64 12663.04 26152.529
893.64913 12663.04 26106.757
893.67 11960.765 26106.757
893.683435 11960.765 26016.154
893.7 12493.468 26016.154
893.719174 12493.468 25754.491
893.73 12402.541 25754.491
893.75187 12402.541 25626.398
893.76 12987.308 25626.398
893.783826 12987.308 25663.447
893.79 13005.998 25663.447
893.815478 13005.998 25814.791
893.82 12666.616 25814.791
893.85 12666.616 25749.884
893.850261 12666.616 25772.976
893.88 12736.473 25772.976
893.885565 12736.473 25865.269
893.91 13259.407 25865.269
893.925174 13259.407 25966.527
893.94 12888.577 25966.527
893.965609 12888.577 25861.836
893.97 12570.536 25861.836
894 12570.536 26034.178
894.005696 12570.536 26030.084
894.03 12433.097 26030.084
894.04787 12433.097 25929.598
894.06 12268.795 25929.598
894.09 12268.795 26076.381
894.091174 12268.795 26137.674
894.12 12429.929 26137.674
894.132478 12429.929 26150.248
894.15 12718.343 26150.248
894.172043 12718.343 26188.867
894.18 12490.713 26188.867
894.21 12490.713 26118.827
894.213 12490.713 26411.584
894.24 12208.055 26411.584
894.247783 12208.055 26300.648
894.27 12742.094 26300.648
894.282957 12742.094 26356.439
894.3 12717.582 26356.439
894.315652 12717.582 26358.179
894.33 13180.716 26358.179
894.348087 13180.716 26333.945
894.36 13165.813 26333.945
894.379652 13165.813 26602.753
894.39 13130.085 26602.753
894.414435 13130.085 27010.051
894.42 13403.288 27010.051
894.449739 13403.288 27144.982
894.45 13909.236 27144.982
894.48 13909.236 26827.363
894.48887 13909.236 26836.18
894.51 13704.497 26836.18
894.529304 13704.497 26781.351
894.54 13246.043 26781.351
894.569391 13246.043 26805.053
894.57 13111.056 26805.053
894.6 13111.056 26876.463
894.611652 13111.056 26722.082
894.63 12558.311 26722.082
894.654478 12558.311 26727.743
894.66 12832.256 26727.743
894.69 12832.256 26657.599
894.69587 12832.256 26749.051
894.72 13208.576 26749.051
894.735913 13208.576 26759.907
894.75 12978.521 26759.907
894.77687 12978.521 26824.184
894.78 12479.17 26824.184
894.81 12479.17 26804.674
894.81213 12479.17 26703.192
894.84 13086.183 26703.192
894.846739 13086.183 26784.983
894.87 13041.945 26784.983
894.879435 13041.945 26775.279
894.9 13292.216 26775.279
894.912348 13292.216 27221.63
894.93 13205.702 27221.63
894.943826 13205.702 27308.952
894.96 13195.152 27308.952
894.978609 13195.152 27194.141
894.99 13182.846 27194.141
895.013913 13182.846 27238.359
895.02 13381.246 27238.359
895.05 13381.246 27232.581
895.052565 13381.246 27168.973
895.08 13275.968 27168.973
895.093 13275.968 27183.375
895.11 13288.354 27183.375
895.133087 13288.354 27091.212
895.14 13339.015 27091.212
895.17 13339.015 27176.797
895.175435 13339.015 27054.707
895.2 12905.353 27054.707
895.217783 12905.353 26898.012
895.23 13019.283 26898.012
895.259261 13019.283 26940.83
895.26 13354.188 26940.83
895.29 13354.188 26768.155
895.299783 13354.188 26765.365
895.32 13138.751 26765.365
895.340739 13138.751 26760.924
895.35 13111.576 26760.924
895.376478 13111.576 26970.712
895.38 13609.583 26970.712
895.41 13609.583 27057.634
895.410522 13609.583 27120.088
895.44 13661.696 27120.088
895.443217 13661.696 27294.807
895.47 13674.537 27294.807
895.476348 13674.537 27154.341
895.5 13991.04 27154.341
895.508 13991.04 27641.067
895.53 13718.073 27641.067
895.542783 13718.073 27712.868
895.56 13546.981 27712.868
895.578087 13546.981 27736.153
895.59 13933.996 27736.153
895.616261 13933.996 27549.686
895.62 14025.564 27549.686
895.65 14025.564 27514.086
895.656696 14025.564 27360.214
895.68 13562.561 27360.214
895.696783 13562.561 27459.558
895.71 13445.749 27459.558
895.739217 13445.749 27514.325
895.74 13352.29 27514.325
895.77 13352.29 27467.845
895.781087 13352.29 27328.8
895.8 13653.575 27328.8
895.822652 13653.575 27294.006
895.83 14056.257 27294.006
895.86 14056.257 27343.911
895.863652 14056.257 27173.576
895.89 14217.093 27173.576
895.904435 14217.093 27100.818
895.92 13885.867 27100.818
895.940087 13885.867 27162.861
895.95 13641.994 27162.861
895.973739 13641.994 27107.384
895.98 13084.676 27107.384
896.007 13084.676 27120.373
896.01 12878.984 27120.373
896.04 12878.984 27133.767
896.040043 12878.984 27146.275
896.07 13042.761 27146.275
896.072174 13042.761 27201.171
896.1 13166.496 27201.171
896.109739 13166.496 27326.271
896.13 13306.645 27326.271
896.149217 13306.645 27360.385
896.16 13033.37 27360.385
896.189696 13033.37 27223.891
896.19 12589.251 27223.891
896.22 12589.251 27211.833
896.23013 12589.251 27322.069
896.25 12225.475 27322.069
896.272652 12225.475 27120.866
896.28 12236.494 27120.866
896.31 12236.494 27178.406
896.316913 12236.494 27205.471
896.34 12563.982 27205.471
896.358565 12563.982 27091.525
896.37 12807.53 27091.525
896.4 12807.53 27185.121
896.403174 12807.53 27125.81
896.43 13296.111 27125.81
896.445696 13296.111 27165.799
896.46 13083.113 27165.799
896.485913 13083.113 27135.896
896.49 12600.549 27135.896
896.52 12600.549 26965.838
896.522217 12600.549 27031.837
896.55 12674.492 27031.837
896.556261 12674.492 27087.959
896.58 12456.408 27087.959
896.591565 12456.408 27073.757
896.61 12767.733 27073.757
896.625913 12767.733 27167.527
896.64 13050.453 27167.527
896.663957 13050.453 27409.244
896.67 13128.226 27409.244
896.7 13128.226 27465.396
896.705696 13128.226 27272.306
896.73 12772.366 27272.306
896.747391 12772.366 27304.027
896.76 12288.049 27304.027
896.788391 12288.049 27488.135
896.79 12409.256 27488.135
896.82 12409.256 27489.961
896.831 12409.256 27435.22
896.85 12571.625 27435.22
896.875174 12571.625 27644.212
896.88 12746.696 27644.212
896.91 12746.696 27751.015
896.918957 12746.696 27516.888
896.94 13148.109 27516.888
896.964391 13148.109 28065.927
896.97 13354.497 28065.927
897 13354.497 28080.271
897.009478 13354.497 28075.694
897.03 13248.499 28075.694
897.04913 13248.499 28058.329
897.06 12594.462 28058.329
897.085913 12594.462 28160.448
897.09 12670.076 28160.448
897.12 12670.076 27968.402
897.120304 12670.076 27977.286
897.15 12496.177 27977.286
897.155261 12496.177 27994.473
897.18 12590.333 27994.473
897.190087 12590.333 27916.481
897.21 12530.176 27916.481
897.22487 12530.176 27905.175
897.24 12481.542 27905.175
897.263391 12481.542 28371.328
897.27 12449.732 28371.328
897.3 12449.732 28074.107
897.301913 12449.732 28056.705
897.33 12065.125 28056.705
897.342 12065.125 28073.15
897.36 12071.734 28073.15
897.383565 12071.734 28040.117
897.39 11849.037 28040.117
897.42 11849.037 28335.385
897.425522 11849.037 28356.232
897.45 11736.774 28356.232
897.468826 11736.774 28488.108
897.48 12454.649 28488.108
897.51 12454.649 28494.094
897.510652 12454.649 28496.339
897.54 12616.687 28496.339
897.555174 12616.687 28656.946
897.57 12314.167 28656.946
897.594261 12314.167 28345.707
897.6 12366.69 28345.707
897.629739 12366.69 28294.144
897.63 12146.485 28294.144
897.66 12146.485 28319.738
897.664304 12146.485 28097.682
897.69 12299.76 28097.682
897.698348 12299.76 28092.863
897.72 11952.62 28092.863
897.73113 11952.62 28084.512
897.75 12039.909 28084.512
897.764696 12039.909 27902.806
897.78 11840.344 27902.806
897.799478 11840.344 27977.291
897.81 12192.887 27977.291
897.834783 12192.887 28044.628
897.84 12288.075 28044.628
897.87 12288.075 27979.845
897.872348 12288.075 27856.465
897.9 12293.657 27856.465
897.912435 12293.657 27680.074
897.93 12408.215 27680.074
897.953261 12408.215 27787.288
897.96 12065.14 27787.288
897.99 12065.14 27710.089
897.994348 12065.14 27821.968
898.02 12234.491 27821.968
898.036261 12234.491 27693.333
898.05 12458.652 27693.333
898.076217 12458.652 27560.661
898.08 12813.317 27560.661
898.11 12813.317 27718.962
898.118478 12813.317 27647.296
898.14 12711.965 27647.296
898.157 12711.965 27660.643
898.17 12318.963 27660.643
898.192957 12318.963 27877.118
898.2 12251.898 27877.118
898.228087 12251.898 27518.426
898.23 12043.235 27518.426
898.26 12043.235 27488.968
898.261913 12043.235 27488.887
898.29 12276.405 27488.887
898.294826 12276.405 27438.637
898.32 12625.713 27438.637
898.32887 12625.713 27325.273
898.35 12141.739 27325.273
898.363652 12141.739 27070.788
898.38 12067.481 27070.788
898.399043 12067.481 27133.334
898.41 12472.445 27133.334
898.436696 12472.445 27195.075
898.44 12261.061 27195.075
898.47 12261.061 27305.922
898.476696 12261.061 27568.096
898.5 12406.719 27568.096
898.517522 12406.719 27555.022
898.53 12350.763 27555.022
898.55813 12350.763 27590.331
898.56 12440.062 27590.331
898.59 12440.062 27823.474
898.60013 12440.062 28065.652
898.62 12509.165 28065.652
898.639609 12509.165 28081.08
898.65 13085.63 28081.08
898.68 13085.63 28071.718
898.681783 13085.63 28036.026
898.71 12565.723 28036.026
898.719739 12565.723 27940.239
898.74 12361.563 27940.239
898.756174 12361.563 28005.899
898.77 12212.276 28005.899
898.791478 12212.276 27846.667
898.8 12129.514 27846.667
898.82513 12129.514 27817.516
898.83 12399.844 27817.516
898.858522 12399.844 27766.753
898.86 12567.892 27766.753
898.89 12567.892 27878.169
898.893043 12567.892 27747.271
898.92 12231.516 27747.271
898.927826 12231.516 27804.921
898.95 12128.223 27804.921
898.963783 12128.223 28037.992
898.98 12568.714 28037.992
899.001522 12568.714 28145.453
899.01 12564.018 28145.453
899.04 12564.018 28164.508
899.040957 12564.018 28247.563
899.07 12516.387 28247.563
899.081478 12516.387 28144.53
899.1 12835.745 28144.53
899.12213 12835.745 28282.214
899.13 13156.639 28282.214
899.16 13156.639 28293.253
899.164 13156.639 28372.974
899.19 12947.007 28372.974
899.203 12947.007 28309.34
899.22 13430.352 28309.34
899.245087 13430.352 28309.395
899.25 13203.803 28309.395
899.28 13203.803 28630.64
899.282478 13203.803 28615.219
899.31 13395.037 28615.219
899.319391 13395.037 28644.599
899.34 13084.828 28644.599
899.354696 13084.828 28699.769
899.37 12907.6 28699.769
899.388348 12907.6 28403.648
899.4 12875.971 28403.648
899.422217 12875.971 28460.933
899.43 12803.847 28460.933
899.457 12803.847 28416.568
899.46 12842.147 28416.568
899.49 12842.147 28513.798
899.492 12842.147 28240.819
899.52 12366.857 28240.819
899.528522 12366.857 28149.899
899.55 12670.073 28149.899
899.566348 12670.073 28279.032
899.58 12496.426 28279.032
899.605217 12496.426 28292.849
899.61 12586.456 28292.849
899.64 12586.456 28441.136
899.645652 12586.456 28489.559
899.67 12627.629 28489.559
899.686478 12627.629 28412.567
899.7 12975.284 28412.567
899.72787 12975.284 28499.738
899.73 12951.802 28499.738
899.76 12951.802 28401.435
899.766391 12951.802 28405.278
899.79 13279.2 28405.278
899.808391 13279.2 28501.915
899.82 13095.807 28501.915
899.845217 13095.807 28501.946
899.85 13157.896 28501.946
899.88 13157.896 28727.824
899.882609 13157.896 28386.771
899.91 12996.741 28386.771
899.917913 12996.741 28662.418
899.94 12954.153 28662.418
899.95187 12954.153 28577.841
899.97 12867.652 28577.841
899.985913 12867.652 28398.876
900 12535.305 28398.876
900.020696 12535.305 28435.05
900.03 12515.281 28435.05
900.056174 12515.281 28464.031
900.06 12259.595 28464.031
900.09 12259.595 28488.694
900.093261 12259.595 28328.939
900.12 12532.227 28328.939
900.131174 12532.227 28444.025
900.15 11919.251 28444.025
900.169478 11919.251 28327.226
900.18 12215.743 28327.226
900.21 12215.743 28267.595
900.21 12215.743 28572.955
900.24 12304.897 28572.955
900.250826 12304.897 28463.352
900.27 12743.779 28463.352
900.291739 12743.779 28462.587
900.3 13177.257 28462.587
900.33 13177.257 28192.868
900.33 13177.257 28188.942
900.36 13244.185 28188.942
900.371696 13244.185 27993.944
900.39 13104.797 27993.944
900.407957 13104.797 27917.664
900.42 12519.644 27917.664
900.445522 12519.644 28117.972
900.45 12733.787 28117.972
900.48 12733.787 27984.485
900.48113 12733.787 27862.856
900.51 12789.643 27862.856
900.515565 12789.643 28193.375
900.54 12988.311 28193.375
900.549609 12988.311 28073.149
900.57 12351.616 28073.149
900.584391 12351.616 28029.933
900.6 12432.658 28029.933
900.620348 12432.658 27779.476
900.63 12190.191 27779.476
900.658 12190.191 27972.817
900.66 12716.779 27972.817
900.69 12716.779 28161.27
900.696 12716.779 28014.022
900.72 12137.598 28014.022
900.733739 12137.598 28065.932
900.75 12097.932 28065.932
900.774348 12097.932 27859.902
900.78 12179.713 27859.902
900.81 12179.713 27994.006
900.815174 12179.713 28104.195
900.84 12595.81 28104.195
900.855609 12595.81 28067.441
900.87 12853.31 28067.441
900.89387 12853.31 28068.877
900.9 13085.993 28068.877
900.93 13085.993 28210.426
900.935 13085.993 28197.892
900.96 12940.278 28197.892
900.970696 12940.278 28136.76
900.99 12354.596 28136.76
901.008174 12354.596 28239.514
901.02 12776.301 28239.514
901.044348 12776.301 28223.271
901.05 12695.007 28223.271
901.079261 12695.007 28066.206
901.08 12639.996 28066.206
901.11 12639.996 28236.351
901.113304 12639.996 27999.957
901.14 12413.441 27999.957
901.148087 12413.441 27969.434
901.17 12325.27 27969.434
901.184522 12325.27 27974.37
901.2 12385.934 27974.37
901.222609 12385.934 28213.724
901.23 12863.383 28213.724
901.26 12863.383 28101.555
901.260826 12863.383 28052.61
901.29 13156.101 28052.61
901.298304 13156.101 28133.405
901.32 12834.293 28133.405
901.338696 12834.293 28043.697
901.35 13150.157 28043.697
901.379043 13150.157 28025.769
901.38 13279.554 28025.769
901.41 13279.554 28244.684
901.419 13279.554 28029.532
901.44 13429.125 28029.532
901.457739 13429.125 27864.126
901.47 13577.307 27864.126
901.498304 13577.307 27947.829
901.5 13480.297 27947.829
901.53 13480.297 27982.31
901.533435 13480.297 27955.694
901.56 12710.219 27955.694
901.570826 12710.219 27627.395
901.59 12862.34 27627.395
901.607565 12862.34 27712.478
901.62 12865.729 27712.478
901.642957 12865.729 27755.245
901.65 12997.588 27755.245
901.677 12997.588 27862.894
901.68 12713.712 27862.894
901.71 12713.712 28086.786
901.711783 12713.712 27995.015
901.74 12740.444 27995.015
901.748696 12740.444 27871.628
901.77 12913.521 27871.628
901.78687 12913.521 27843.462
901.8 12937.232 27843.462
901.825652 12937.232 27728.226
901.83 13170.576 27728.226
901.86 13170.576 27862.095
901.86313 13170.576 27701.966
901.89 12764.474 27701.966
901.903043 12764.474 27730.522
901.92 13195.601 27730.522
901.942913 13195.601 27745.055
901.95 13722.036 27745.055
901.98 13722.036 28047.105
901.982391 13722.036 28111.339
902.01 13493.011 28111.339
902.021609 13493.011 28057.524
902.04 13726.852 28057.524
902.061609 13726.852 27976.904
902.07 13471.39 27976.904
902.096304 13471.39 28059.877
902.1 12978.498 28059.877
902.13 12978.498 28100.265
902.133478 12978.498 28357.326
902.16 13018.146 28357.326
902.170783 13018.146 28387.431
902.19 13111.75 28387.431
902.206652 13111.75 28379.387
902.22 12831.201 28379.387
902.241174 12831.201 28386.861
902.25 12827.401 28386.861
902.275957 12827.401 28624.915
902.28 13101.183 28624.915
902.31 13101.183 28636.581
902.31287 13101.183 28669.786
902.34 13237.664 28669.786
902.35113 13237.664 28525.936
902.37 13473.087 28525.936
902.390478 13473.087 28557.08
902.4 13702.991 28557.08
902.427957 13702.991 28797.65
902.43 13573.189 28797.65
902.46 13573.189 28864.094
902.467391 13573.189 28899.941
902.49 13958.965 28899.941
902.506783 13958.965 28817.055
902.52 14462.069 28817.055
902.545783 14462.069 28751.909
902.55 14233.731 28751.909
902.58 14233.731 28787.037
902.585478 14233.731 28697.323
902.61 14250.342 28697.323
902.624913 14250.342 28555.828
902.64 13770.344 28555.828
902.659522 13770.344 28596.857
902.67 13419.838 28596.857
902.69613 13419.838 28690.357
902.7 13534.765 28690.357
902.73 13534.765 28657.908
902.734 13534.765 28674.053
902.76 13742.982 28674.053
902.770522 13742.982 28704.332
902.79 13336.878 28704.332
902.805522 13336.878 28717.574
902.82 12968.832 28717.574
902.843391 12968.832 28772.63
902.85 13592.759 28772.63
902.88 13592.759 28539.976
902.884174 13592.759 28472.804
902.91 13629.602 28472.804
902.924087 13629.602 28389.637
902.94 13649.356 28389.637
902.964174 13649.356 28352.256
902.97 13766.775 28352.256
903 13766.775 28372.473
903.00513 13766.775 28437.091
903.03 13907.537 28437.091
903.045826 13907.537 28467.977
903.06 14318.078 28467.977
903.084739 14318.078 28562.098
903.09 14137.769 28562.098
903.12 14137.769 28634.952
903.125174 14137.769 28595.862
903.15 14231.241 28595.862
903.166652 14231.241 28599.419
903.18 14072.813 28599.419
903.205522 14072.813 28428.767
903.21 13415.492 28428.767
903.24 13415.492 28508.37
903.242652 13415.492 28650.672
903.27 13456.31 28650.672
903.281826 13456.31 28639.699
903.3 13424.578 28639.699
903.321739 13424.578 28488.406
903.33 13354.75 28488.406
903.358957 13354.75 28364.724
903.36 13330.562 28364.724
903.39 13330.562 28550.59
903.397304 13330.562 28553.42
903.42 13345.448 28553.42
903.439043 13345.448 28566.977
903.45 13399.68 28566.977
903.48 13399.68 28197.607
903.481 13399.68 28054.86
903.51 13295.065 28054.86
903.521478 13295.065 28240.484
903.54 13151.228 28240.484
903.56513 13151.228 28089.109
903.57 13519.372 28089.109
903.6 13519.372 28136.266
903.607913 13519.372 28059.726
903.63 13669.287 28059.726
903.64813 13669.287 28175.056
903.66 13354.575 28175.056
903.688783 13354.575 28303.069
903.69 13912.67 28303.069
903.72 13912.67 28232.455
903.729957 13912.67 28167.443
903.75 13916.774 28167.443
903.768261 13916.774 28224.887
903.78 13183.764 28224.887
903.805304 13183.764 28274.16
903.81 12925.396 28274.16
903.84 12925.396 28573.551
903.844478 12925.396 28507.084
903.87 12886.581 28507.084
903.884478 12886.581 28547.737
903.9 12829.28 28547.737
903.922174 12829.28 28656.75
903.93 12686.427 28656.75
903.96 12686.427 28614.042
903.961 12686.427 28663.991
903.99 12576.412 28663.991
904.002739 12576.412 28589.229
904.02 12711.635 28589.229
904.04413 12711.635 28758.01
904.05 12603.701 28758.01
904.08 12603.701 28696.721
904.085174 12603.701 28625.292
904.11 12481.363 28625.292
904.128913 12481.363 28758.473
904.14 12853.192 28758.473
904.17 12853.192 28629.186
904.171783 12853.192 28579.864
904.2 12711.389 28579.864
904.211522 12711.389 28701.308
904.23 12558.41 28701.308
904.252652 12558.41 28819.581
904.26 12927.829 28819.581
904.29 12927.829 28657.318
904.293261 12927.829 28602.309
904.32 12634.965 28602.309
904.331 12634.965 28684.03
904.35 11917.865 28684.03
904.367957 11917.865 29048.933
904.38 12423.202 29048.933
904.407522 12423.202 28978.416
904.41 12336.082 28978.416
904.44 12336.082 28951.581
904.447217 12336.082 28952.501
904.47 12399.14 28952.501
904.485391 12399.14 28926.762
904.5 12285.236 28926.762
904.524696 12285.236 28717.169
904.53 12588.74 28717.169
904.56 12588.74 28599.85
904.566435 12588.74 28650.207
904.59 12765.961 28650.207
904.607261 12765.961 28832.025
904.62 12279.564 28832.025
904.64887 12279.564 28769.833
904.65 12028.419 28769.833
904.68 12028.419 28965.932
904.692696 12028.419 28751.049
904.71 12546.628 28751.049
904.735652 12546.628 28425.096
904.74 12489.325 28425.096
904.77 12489.325 28437.597
904.774913 12489.325 28381.699
904.8 12690.545 28381.699
904.81613 12690.545 28040.59
904.83 12783.505 28040.59
904.856174 12783.505 27891.579
904.86 12621.657 27891.579
904.89 12621.657 27823.9
904.893739 12621.657 27803.933
904.92 12037.385 27803.933
904.930609 12037.385 27579.92
904.95 12134.805 27579.92
904.970739 12134.805 27540.605
904.98 12016.446 27540.605
905.009957 12016.446 27845.338
905.01 12052.141 27845.338
905.04 12052.141 27416.798
905.048609 12052.141 27598.796
905.07 12015.356 27598.796
905.088391 12015.356 27655.992
905.1 12223.364 27655.992
905.13 12223.364 27855.35
905.13013 12223.364 27769.815
905.16 12321.292 27769.815
905.170391 12321.292 27788.724
905.19 12202.282 27788.724
905.212565 12202.282 27873.732
905.22 12109.421 27873.732
905.25 12109.421 27878.269
905.256478 12109.421 27971.552
905.28 12617.092 27971.552
905.299522 12617.092 28277.98
905.31 12367.279 28277.98
905.338304 12367.279 28165.46
905.34 12560.871 28165.46
905.37 12560.871 28203.119
905.379435 12560.871 28253.549
905.4 12698.08 28253.549
905.418913 12698.08 28675.699
905.43 12566.012 28675.699
905.456478 12566.012 28751.372
905.46 11919.081 28751.372
905.49 11919.081 28714.321
905.493261 11919.081 28643.061
905.52 11909.708 28643.061
905.533522 11909.708 28767.263
905.55 11975.468 28767.263
905.572696 11975.468 28674.301
905.58 12076.068 28674.301
905.61 12076.068 28773.819
905.611826 12076.068 28832.24
905.64 11646.308 28832.24
905.652087 11646.308 28907.402
905.67 11844.486 28907.402
905.693826 11844.486 28890.568
905.7 11558.713 28890.568
905.73 11558.713 29143.47
905.733913 11558.713 29215.082
905.76 11892.637 29215.082
905.776652 11892.637 29172.589
905.79 11787.278 29172.589
905.82 11787.278 29256.618
905.820261 11787.278 29448.518
905.85 12334.444 29448.518
905.863391 12334.444 29490.838
905.88 12372.755 29490.838
905.901696 12372.755 29301.856
905.91 12690.478 29301.856
905.94 12690.478 29532.944
905.942739 12690.478 29418.817
905.97 12709.127 29418.817
905.981652 12709.127 29471.66
906 12424.761 29471.66
906.019217 12424.761 29471.532
906.03 11994.128 29471.532
906.055913 11994.128 29607.784
906.06 12167.951 29607.784
906.09 12167.951 29629.908
906.096261 12167.951 29748.309
906.12 12038.16 29748.309
906.135435 12038.16 29666.668
906.15 12278.178 29666.668
906.175043 12278.178 29546.974
906.18 11909.102 29546.974
906.21 11909.102 29545.551
906.215783 11909.102 29434.931
906.24 12004.907 29434.931
906.257522 12004.907 29407.304
906.27 11697.432 29407.304
906.297609 11697.432 29399.177
906.3 11913.028 29399.177
906.33 11913.028 29424.049
906.340913 11913.028 29307.676
906.36 11836.3 29307.676
906.384043 11836.3 29385.327
906.39 12327.96 29385.327
906.42 12327.96 29316.186
906.427261 12327.96 29256.955
906.45 12537.191 29256.955
906.465522 12537.191 29037.779
906.48 12712.909 29037.779
906.506043 12712.909 29136.559
906.51 12768.049 29136.559
906.54 12768.049 29019.346
906.544391 12768.049 29017.737
906.57 12709.94 29017.737
906.581957 12709.94 29073.33
906.6 12140.211 29073.33
906.618565 12140.211 28966.077
906.63 12335.856 28966.077
906.659 12335.856 29059.33
906.66 12162.752 29059.33
906.69 12162.752 28956.088
906.698174 12162.752 28991.097
906.72 12354.929 28991.097
906.738261 12354.929 28808.63
906.75 12375.681 28808.63
906.779478 12375.681 28648.547
906.78 12491.375 28648.547
906.81 12491.375 28728.669
906.821217 12491.375 28344.657
906.84 12018.369 28344.657
906.861304 12018.369 28625.237
906.87 12285.118 28625.237
906.9 12285.118 28641.701
906.905174 12285.118 28465.564
906.93 12354.75 28465.564
906.947826 12354.75 28360.07
906.96 12852.288 28360.07
906.99 12852.288 28260.665
906.99113 12852.288 28226.108
907.02 13054.196 28226.108
907.029391 13054.196 28238.609
907.05 13291.685 28238.609
907.069348 13291.685 28141.061
907.08 13056.318 28141.061
907.10713 13056.318 28141.277
907.11 12794.803 28141.277
907.14 12794.803 27800.767
907.144652 12794.803 27954.358
907.17 12423.059 27954.358
907.181217 12423.059 27975.865
907.2 12515.213 27975.865
907.221739 12515.213 27971.601
907.23 12087.998 27971.601
907.26 12087.998 27920.819
907.260913 12087.998 27747.962
907.29 12260.225 27747.962
907.301478 12260.225 27638.282
907.32 11805.431 27638.282
907.343174 11805.431 27495.191
907.35 11809.498 27495.191
907.38 11809.498 27652.716
907.384913 11809.498 27626.324
907.41 11452.126 27626.324
907.425 11452.126 27481.699
907.44 11408.328 27481.699
907.469261 11408.328 27558.468
907.47 11635.777 27558.468
907.5 11635.777 27535.619
907.511609 11635.777 27653.114
907.53 12403.605 27653.114
907.555 12403.605 27618.269
907.56 12745.27 27618.269
907.59 12745.27 27606.695
907.593261 12745.27 27509.573
907.62 12898.364 27509.573
907.632652 12898.364 27585.631
907.65 12872.916 27585.631
907.66987 12872.916 27626.926
907.68 12367.073 27626.926
907.706826 12367.073 27602.34
907.71 12104.762 27602.34
907.74 12104.762 27578.912
907.74387 12104.762 27357.416
907.77 12376.865 27357.416
907.784478 12376.865 27367.73
907.8 12230.255 27367.73
907.823652 12230.255 27458.761
907.83 12305.847 27458.761
907.86 12305.847 27541.215
907.864696 12305.847 27567.203
907.89 12261.355 27567.203
907.906435 12261.355 27505.184
907.92 11847.237 27505.184
907.948609 11847.237 27443.011
907.95 11506.071 27443.011
907.98 11506.071 27467.591
907.988696 11506.071 27502.456
908.01 11588.417 27502.456
908.033043 11588.417 27465.286
908.04 12091.307 27465.286
908.07 12091.307 27311.144
908.075435 12091.307 27218.167
908.1 12573.816 27218.167
908.11887 12573.816 27058.389
908.13 12932.993 27058.389
908.15713 12932.993 26952.354
908.16 13366.471 26952.354
908.19 13366.471 27083.822
908.195957 13366.471 27199.39
908.22 13203.456 27199.39
908.232609 13203.456 27200.985
908.25 12988.831 27200.985
908.269 12988.831 27276.388
908.28 12515.934 27276.388
908.306522 12515.934 27241.643
908.31 12714.455 27241.643
908.34 12714.455 27228.311
908.347217 12714.455 27282.069
908.37 12803.653 27282.069
908.386565 12803.653 27311.089
908.4 12799.513 27311.089
908.427913 12799.513 27329.722
908.43 12630.965 27329.722
908.46 12630.965 27227.693
908.469652 12630.965 27508.212
908.49 12185.627 27508.212
908.512261 12185.627 27531.553
908.52 11919.225 27531.553
908.55 11919.225 27368.023
908.552391 11919.225 27526.19
908.58 11799.877 27526.19
908.596826 11799.877 27638.18
908.61 12316.817 27638.18
908.639783 12316.817 27646.695
908.64 12745.889 27646.695
908.67 12745.889 27409.947
908.682739 12745.889 27458.796
908.7 13042.334 27458.796
908.721 13042.334 27353.003
908.73 13230.502 27353.003
908.759261 13230.502 27225.227
908.76 13086.285 27225.227
908.79 13086.285 27376.912
908.795348 13086.285 27462.246
908.82 12577.863 27462.246
908.831609 12577.863 27457.554
908.85 12433.889 27457.554
908.869174 12433.889 27336.347
908.88 12571.831 27336.347
908.909957 12571.831 27393.522
908.91 12667.109 27393.522
908.94 12667.109 27446.689
908.949783 12667.109 27149.848
908.97 12270.781 27149.848
908.99113 12270.781 27333.272
909 12072.68 27333.272
909.03 12072.68 27429.483
909.03287 12072.68 27497.937
909.06 11669.571 27497.937
909.075391 11669.571 27428.966
909.09 11150.966 27428.966
909.116087 11150.966 27451.443
909.12 11102.014 27451.443
909.15 11102.014 27429.433
909.160609 11102.014 27079.485
909.18 11526.227 27079.485
909.20413 11526.227 27328.164
909.21 12015.978 27328.164
909.24 12015.978 27330.523
909.246609 12015.978 27123.863
909.27 12160.75 27123.863
909.28487 12160.75 27230.757
909.3 12353.293 27230.757
909.322565 12353.293 27163.111
909.33 12177.652 27163.111
909.358087 12177.652 27266.248
909.36 11572.791 27266.248
909.39 11572.791 27140.43
909.394261 11572.791 27176.58
909.42 11491.772 27176.58
909.43187 11491.772 27330.679
909.45 11507.282 27330.679
909.472696 11507.282 26956.415
909.48 11743.347 26956.415
909.51 11743.347 26928.66
909.513 11743.347 27004.093
909.54 11444.545 27004.093
909.554348 11444.545 27411.739
909.57 11593.924 27411.739
909.596087 11593.924 27381.42
909.6 11122.123 27381.42
909.63 11122.123 27422.159
909.638522 11122.123 27474.286
909.66 10760.103 27474.286
909.679783 10760.103 27337.296
909.69 11135.601 27337.296
909.72 11135.601 27299.563
909.72613 11135.601 27326.689
909.75 11416.406 27326.689
909.76987 11416.406 27561.742
909.78 12028.69 27561.742
909.81 12028.69 27544.298
909.812217 12028.69 27720.33
909.84 12092.543 27720.33
909.852652 12092.543 28195.266
909.87 11906.505 28195.266
909.889783 11906.505 28074.392
909.9 11848.871 28074.392
909.927348 11848.871 28312.057
909.93 11508.849 28312.057
909.96 11508.849 28397.673
909.966304 11508.849 28474.569
909.99 11910.32 28474.569
910.007261 11910.32 28440.625
910.02 12222.336 28440.625
910.05 12222.336 28514.86
910.05187 12222.336 28675.933
910.08 12449.098 28675.933
910.094826 12449.098 28454.416
910.11 12681.121 28454.416
910.136696 12681.121 28481.721
910.14 12419.345 28481.721
910.17 12419.345 28388.242
910.179043 12419.345 28232.571
910.2 12121.498 28232.571
910.22313 12121.498 28301.517
910.23 12050.232 28301.517
910.26 12050.232 28244.707
910.269565 12050.232 28288.722
910.29 12483.417 28288.722
910.316 12483.417 28100.042
910.32 12826.485 28100.042
910.35 12826.485 27909.6
910.360652 12826.485 28186.427
910.38 13347.071 28186.427
910.404261 13347.071 28215.636
910.41 13157.258 28215.636
910.44 13157.258 28184.594
910.444609 13157.258 27920.478
910.47 12782.371 27920.478
910.483783 12782.371 27937.646
910.5 12654.05 27937.646
910.524217 12654.05 27920.519
910.53 12265.074 27920.519
910.56 12265.074 27823.157
910.565957 12265.074 27876.972
910.59 12243.622 27876.972
910.611739 12243.622 27881.194
910.62 12221.881 27881.194
910.65 12221.881 27682.956
910.658522 12221.881 27598.47
910.68 12141.327 27598.47
910.700261 12141.327 27427.255
910.71 12086.294 27427.255
910.74 12086.294 27374.166
910.742522 12086.294 27313.948
910.77 11709.468 27313.948
910.786739 11709.468 27496.095
910.8 11868.621 27496.095
910.83 11868.621 27433.989
910.833261 11868.621 27376.433
910.86 12155.139 27376.433
910.879783 12155.139 27138.174
910.89 12730.77 27138.174
910.92 12730.77 27146.844
910.925 12730.77 26998.797
910.95 12969.422 26998.797
910.968043 12969.422 27098.419
910.98 12417.844 27098.419
911.008304 12417.844 27252.842
911.01 12148.138 27252.842
911.04 12148.138 27223.517
911.046913 12148.138 27656.935
911.07 11937.94 27656.935
911.087348 11937.94 27887.526
911.1 11539.099 27887.526
911.129087 11539.099 27893.864
911.13 11629.233 27893.864
911.16 11629.233 27808.955
911.175435 11629.233 27603.204
911.19 11875.076 27603.204
911.22 11875.076 27894.125
911.221783 11875.076 28001.13
911.25 11689.915 28001.13
911.263957 11689.915 27940.666
911.28 11186.1 27940.666
911.30613 11186.1 27969.475
911.31 10956.107 27969.475
911.34 10956.107 27986.03
911.350348 10956.107 28226.051
911.37 10700.303 28226.051
911.396957 10700.303 28259.842
911.4 10850.701 28259.842
911.43 10850.701 28414.482
911.443565 10850.701 28467.836
911.46 11380.84 28467.836
911.489348 11380.84 28533.163
911.49 11760.556 28533.163
911.52 11760.556 28652.566
911.531826 11760.556 28877.917
911.55 11519.392 28877.917
911.572 11519.392 28832.082
911.58 11346.718 28832.082
911.61 11346.718 28959.974
911.610043 11346.718 28808.358
911.64 11272.916 28808.358
911.650478 11272.916 28764.466
911.67 11140.179 28764.466
911.692217 11140.179 28746.974
911.7 11253.656 28746.974
911.73 11253.656 28730.092
911.73913 11253.656 28693.465
911.76 11453.352 28693.465
911.785 11453.352 28821.384
911.79 11177.424 28821.384
911.82 11177.424 29033.417
911.827087 11177.424 29109.065
911.85 11064.615 29109.065
911.869739 11064.615 29201.829
911.88 10550.054 29201.829
911.91 10550.054 29254.194
911.913957 10550.054 29212.32
911.94 10544.504 29212.32
911.960652 10544.504 28937.692
911.97 10796.092 28937.692
912 10796.092 28900.654
912.007348 10796.092 28848.327
912.03 11328.551 28848.327
912.053261 11328.551 28923.235
912.06 11374.353 28923.235
912.09 11374.353 29280.496
912.095174 11374.353 29303.048
912.12 11769.356 29303.048
912.135696 11769.356 29454.401
912.15 11511.82 29454.401
912.173174 11511.82 29387.221
912.18 11095.619 29387.221
912.21 11095.619 29365.234
912.214043 11095.619 29395.023
912.24 11323.203 29395.023
912.255348 11323.203 29199.299
912.27 11616.49 29199.299
912.3 11616.49 29409.861
912.302826 11616.49 29139.149
912.33 11851.168 29139.149
912.348217 11851.168 29140.113
912.36 11723.117 29140.113
912.39 11723.117 29327.341
912.390217 11723.117 29417.785
912.42 11711.973 29417.785
912.433348 11711.973 29299.118
912.45 11272.165 29299.118
912.477565 11272.165 29172.028
912.48 11337.821 29172.028
912.51 11337.821 29359.035
912.524348 11337.821 29540.352
912.54 11430.052 29540.352
912.57 11430.052 29771.047
912.57113 11430.052 29849.19
912.6 11879.445 29849.19
912.617043 11879.445 29677.488
912.63 11892.192 29677.488
912.658391 11892.192 29699.245
912.66 11982.262 29699.245
912.69 11982.262 29862.357
912.699391 11982.262 29993.297
912.72 11679.797 29993.297
912.736304 11679.797 29894.004
912.75 11293.346 29894.004
912.777652 11293.346 30094.309
912.78 11256.226 30094.309
912.81 11256.226 29984.289
912.819043 11256.226 30244.694
912.84 11237.937 30244.694
912.866522 11237.937 30396.424
912.87 11618.546 30396.424
912.9 11618.546 30587.173
912.911435 11618.546 30571.053
912.93 11732.775 30571.053
912.953348 11732.775 30617.037
912.96 11619.478 30617.037
912.99 11619.478 30400.634
912.996957 11619.478 30636.062
913.02 11043.494 30636.062
913.041609 11043.494 30627.579
913.05 11458.541 30627.579
913.08 11458.541 30424.883
913.088478 11458.541 30476.3
913.11 11252.211 30476.3
913.134913 11252.211 30674.781
913.14 11718.833 30674.781
913.17 11718.833 30714.621
913.180826 11718.833 30819.927
913.2 11733.183 30819.927
913.221609 11733.183 30951.886
913.23 11877.236 30951.886
913.26 11877.236 30989.484
913.263087 11877.236 30645.997
913.29 11568.018 30645.997
913.299435 11568.018 30771.12
913.32 11553.545 30771.12
913.341174 11553.545 30794
913.35 11312.519 30794
913.38 11312.519 30518.009
913.382739 11312.519 30447.427
913.41 11455.342 30447.427
913.430043 11455.342 30614.375
913.44 11738.903 30614.375
913.47 11738.903 30486.775
913.474565 11738.903 30591.76
913.5 11443.047 30591.76
913.516478 11443.047 30625.669
913.53 11402.416 30625.669
913.56 11402.416 30645.733
913.560565 11402.416 30414.746
913.59 11025.528 30414.746
913.605783 11025.528 30387.022
913.62 11346.245 30387.022
913.65 11346.245 30517.778
913.652739 11346.245 29777.895
913.68 11417.165 29777.895
913.698696 11417.165 29914.625
913.71 11906.15 29914.625
913.74 11906.15 29738.251
913.744609 11906.15 29792.516
913.77 11992.08 29792.516
913.784826 11992.08 29706.38
913.8 12148.971 29706.38
913.826783 12148.971 29614.436
913.83 11886.134 29614.436
913.86 11886.134 29545.104
913.862565 11886.134 29563.434
913.89 11741.423 29563.434
913.904304 11741.423 29798.653
913.92 11354.637 29798.653
913.946435 11354.637 29659.752
913.95 11371.071 29659.752
913.98 11371.071 29637.598
913.993261 11371.071 29696.926
914.01 11564.908 29696.926
914.037217 11564.908 29717.336
914.04 11432.037 29717.336
914.07 11432.037 29745.552
914.079609 11432.037 29575.078
914.1 11119.608 29575.078
914.124174 11119.608 29556.422
914.13 10778.941 29556.422
914.16 10778.941 29474.41
914.169957 10778.941 29512.097
914.19 11129.798 29512.097
914.217 11129.798 29355.871
914.22 11002.687 29355.871
914.25 11002.687 29380.335
914.262478 11002.687 29748.25
914.28 11352.247 29748.25
914.308391 11352.247 29733.392
914.31 10979.944 29733.392
914.34 10979.944 29732.763
914.350739 10979.944 29775.697
914.37 11621.979 29775.697
914.393087 11621.979 29716.422
914.4 11338.842 29716.422
914.43 11338.842 29665.143
914.434826 11338.842 29741.299
914.46 11042.301 29741.299
914.477522 11042.301 29835.702
914.49 11093.378 29835.702
914.52 11093.378 29819.995
914.525957 11093.378 29872.048
914.55 11104.655 29872.048
914.572304 11104.655 30021.932
914.58 11192.958 30021.932
914.61 11192.958 29952.692
914.616913 11192.958 29957.943
914.64 11084.264 29957.943
914.661957 11084.264 29924.859
914.67 10724.892 29924.859
914.7 10724.892 29698.543
914.70987 10724.892 29770.409
914.73 10579.453 29770.409
914.757 10579.453 29759.574
914.76 10663.658 29759.574
914.79 10663.658 29742.119
914.80413 10663.658 29584.654
914.82 10673.957 29584.654
914.85 10673.957 29772.169
914.850522 10673.957 29844.097
914.88 10750.277 29844.097
914.899043 10750.277 29801.22
914.91 10747.31 29801.22
914.94 10747.31 29641.4
914.941957 10747.31 29705.457
914.97 10968.253 29705.457
914.990087 10968.253 29422.433
915 10844.207 29422.433
915.03 10844.207 29526.533
915.033348 10844.207 29691.025
915.06 10842.59 29691.025
915.08187 10842.59 29680.057
915.09 10881.572 29680.057
915.12 10881.572 29660.614
915.129913 10881.572 29737.354
915.15 11267.508 29737.354
915.177391 11267.508 29352.063
915.18 11252.963 29352.063
915.21 11252.963 29504.977
915.224174 11252.963 29333.676
915.24 10869.335 29333.676
915.27 10869.335 29224.87
915.272565 10869.335 29010.16
915.3 10929.902 29010.16
915.321261 10929.902 28727.649
915.33 10793.808 28727.649
915.36 10793.808 28665.728
915.368478 10793.808 28854.784
915.39 11341.422 28854.784
915.414391 11341.422 28730.106
915.42 10742.098 28730.106
915.45 10742.098 28717.186
915.462826 10742.098 28882.854
915.48 11153.597 28882.854
915.506217 11153.597 29048.309
915.51 11482.863 29048.309
915.54 11482.863 29239.357
915.55387 11482.863 29196.895
915.57 11267.358 29196.895
915.597696 11267.358 29299.684
915.6 11276.816 29299.684
915.63 11276.816 29460.511
915.64613 11276.816 29564.703
915.66 11374.35 29564.703
915.69 11374.35 29957.661
915.693696 11374.35 29307.449
915.72 11287.708 29307.449
915.741174 11287.708 29095.217
915.75 11436.414 29095.217
915.78 11436.414 28914.669
915.787957 11436.414 29038.282
915.81 11427.7 29038.282
915.836652 11427.7 29207.486
915.84 11600.763 29207.486
915.87 11600.763 29162.323
915.885348 11600.763 29332.897
915.9 11234.576 29332.897
915.93 11234.576 29356.943
915.932826 11234.576 29478.214
915.96 11791.426 29478.214
915.978739 11791.426 29645.503
915.99 11417.73 29645.503
916.02 11417.73 29517.296
916.026609 11417.73 29431.599
916.05 11538.777 29431.599
916.070478 11538.777 29607.778
916.08 11593.814 29607.778
916.11 11593.814 29429.979
916.117652 11593.814 29566.228
916.14 11329.258 29566.228
916.162043 11329.258 29667.05
916.17 11183.244 29667.05
916.2 11183.244 29594.686
916.210391 11183.244 29871.055
916.23 11168.601 29871.055
916.257478 11168.601 29895.558
916.26 11363.564 29895.558
916.29 11363.564 29801.152
916.304957 11363.564 29646.206
916.32 11510.632 29646.206
916.35 11510.632 29661.238
916.351739 11510.632 29525.494
916.38 11334.809 29525.494
916.400435 11334.809 29375.497
916.41 11567.045 29375.497
916.44 11567.045 29569.649
916.44913 11567.045 29702.849
916.47 11349.372 29702.849
916.497652 11349.372 29477.048
916.5 11203.34 29477.048
916.53 11203.34 29366.875
916.546174 11203.34 29236.777
916.56 10990.255 29236.777
916.59 10990.255 28919.501
916.595826 10990.255 29096.164
916.62 10891.569 29096.164
916.644522 10891.569 29052.764
916.65 11057.515 29052.764
916.68 11057.515 29083.631
916.694174 11057.515 29034.83
916.71 11787.987 29034.83
916.74 11787.987 29124.336
916.742696 11787.987 29288.884
916.77 11918.027 29288.884
916.791391 11918.027 29225.849
916.8 12041.676 29225.849
916.83 12041.676 29123.562
916.841043 12041.676 28929.241
916.86 12041.656 28929.241
916.89 12041.656 28859.598
916.890696 12041.656 28803.676
916.92 12188.416 28803.676
916.939391 12188.416 28903.362
916.95 12066.697 28903.362
916.98 12066.697 28955.952
916.988087 12066.697 28874.487
917.01 12371.981 28874.487
917.037652 12371.981 28876.495
917.04 11742.462 28876.495
917.07 11742.462 28906.357
917.088783 11742.462 29039.582
917.1 12235.873 29039.582
917.13 12235.873 29285.339
917.140217 12235.873 29316.925
917.16 12218.952 29316.925
917.19 12218.952 29348.003
917.193739 12218.952 29587.547
917.22 12173.818 29587.547
917.24587 12173.818 29600.718
917.25 12459.674 29600.718
917.28 12459.674 29844.232
917.298522 12459.674 29716.446
917.31 12728.517 29716.446
917.34 12728.517 29586.248
917.347565 12728.517 29541.697
917.37 12510.414 29541.697
917.399783 12510.414 29749.828
917.4 12306.506 29749.828
917.43 12306.506 29722.03
917.451609 12306.506 29887.512
917.46 12620.714 29887.512
917.49 12620.714 29578.681
917.502522 12620.714 29776.983
917.52 12778.388 29776.983
917.55 12778.388 29761.235
917.551217 12778.388 30021.918
917.58 12776.414 30021.918
917.60087 12776.414 29904.977
917.61 12402.039 29904.977
917.64 12402.039 29693.685
917.652 12402.039 29593.805
917.67 12981.855 29593.805
917.7 12981.855 29630.048
917.704 12981.855 29891.955
917.73 13208.26 29891.955
917.757043 13208.26 29771.083
917.76 13030.303 29771.083
917.79 13030.303 29939.625
917.809652 13030.303 30006.179
917.82 13022.697 30006.179
917.85 13022.697 29759.327
917.861739 13022.697 30033.56
917.88 12555.036 30033.56
917.91 12555.036 30140.651
917.91087 12555.036 30094.835
917.94 12390.417 30094.835
917.963565 12390.417 30069.913
917.97 12330.632 30069.913
918 12330.632 30004.544
918.015391 12330.632 29922.236
918.03 12786.087 29922.236
918.06 12786.087 29743.579
918.065826 12786.087 29650.445
918.09 12729.228 29650.445
918.114522 12729.228 29549.222
918.12 12977.338 29549.222
918.15 12977.338 29371.014
918.164087 12977.338 29318.002
918.18 12641.466 29318.002
918.21 12641.466 29291.848
918.215217 12641.466 29233.846
918.24 12736.031 29233.846
918.267783 12736.031 29220.605
918.27 12745.701 29220.605
918.3 12745.701 29253.098
918.320348 12745.701 29622.069
918.33 12423.105 29622.069
918.36 12423.105 29545.749
918.373435 12423.105 29756.454
918.39 12575.91 29756.454
918.42 12575.91 29620.748
918.424957 12575.91 29480.644
918.45 12789.105 29480.644
918.474174 12789.105 29558.259
918.48 12461.268 29558.259
918.51 12461.268 29633.958
918.527348 12461.268 29571.671
918.54 12399.955 29571.671
918.57 12399.955 29614.182
918.579174 12399.955 29684.651
918.6 12650.001 29684.651
918.62913 12650.001 29524.019
918.63 12707.075 29524.019
918.66 12707.075 29541.006
918.677826 12707.075 29353.98
918.69 12701.744 29353.98
918.72 12701.744 29454.344
918.727304 12701.744 29477.353
918.75 12337 29477.353
918.778435 12337 29125.16
918.78 12794.098 29125.16
918.81 12794.098 29199.435
918.831565 12794.098 29168.343
918.84 12596.048 29168.343
918.87 12596.048 29157.799
918.883652 12596.048 29200.427
918.9 12106.561 29200.427
918.93 12106.561 29288.432
918.937217 12106.561 29553.366
918.96 12330.263 29553.366
918.988174 12330.263 29542.08
918.99 12521.443 29542.08
919.02 12521.443 29478.322
919.037478 12521.443 29596.662
919.05 12369.936 29596.662
919.08 12369.936 29044.932
919.09113 12369.936 29179.058
919.11 12668.103 29179.058
919.14 12668.103 29266.96
919.142783 12668.103 29161.485
919.17 12865.338 29161.485
919.192261 12865.338 29155.777
919.2 12436.413 29155.777
919.23 12436.413 28849.215
919.24113 12436.413 28568.121
919.26 12349.635 28568.121
919.29 12349.635 28693.604
919.290522 12349.635 28723.414
919.32 11877.156 28723.414
919.341652 11877.156 28984.771
919.35 12339.183 28984.771
919.38 12339.183 29098.316
919.395348 12339.183 28916.993
919.41 12751.326 28916.993
919.44 12751.326 29204.655
919.446957 12751.326 29302.308
919.47 12339.169 29302.308
919.5 12339.169 29297.213
919.501 12339.169 28409.907
919.53 12465.02 28409.907
919.551391 12465.02 28543.728
919.57 12478.551 28543.728
919.6 12478.551 28471.761
919.600783 12478.551 28203.091
919.63 12351.224 28203.091
919.654913 12351.224 28972.769
919.66 12663.859 28972.769
919.69 12663.859 29461.982
919.706087 12663.859 29530.422
919.72 12849.513 29530.422
919.75 12849.513 29287.995
919.755087 12849.513 29031.879
919.78 12985.706 29031.879
919.804391 12985.706 28795.127
919.81 12548.354 28795.127
919.85 12548.354 28328.352
919.853739 12548.354 28016.702
919.89 12134.122 28016.702
919.90487 12134.122 27760.215
919.92 12471.026 27760.215
919.95 12471.026 27968.866
919.95913 12471.026 28717.966
919.98 12574.266 28717.966
920.01 12574.266 29738.125
920.010261 12574.266 29481.935
920.04 12319.792 29481.935
920.064783 12319.792 28975.447
920.07 12496.766 28975.447
920.1 12496.766 28499.509
920.114609 12496.766 28378.181
920.14 12531.741 28378.181
920.164087 12531.741 27904.308
920.18 12483.848 27904.308
920.218696 12483.848 27972.901
920.22 12730.559 27972.901
920.25 12730.559 28248.156
920.269391 12730.559 28758.501
920.28 12270.716 28758.501
920.31 12270.716 29849.055
920.318087 12270.716 29845.351
920.34 12485.612 29845.351
920.367304 12485.612 29499.015
920.37 12461.53 29499.015
920.4 12461.53 28544.666
920.416957 12461.53 28134.277
920.44 12176.436 28134.277
920.468087 12176.436 27904.863
920.48 12416.509 27904.863
920.52 12416.509 28092.182
920.522913 12416.509 27943.264
920.55 12280.661 27943.264
920.573565 12280.661 28340.037
920.58 12123.774 28340.037
920.61 12123.774 29637.068
920.628174 12123.774 29512.557
920.64 12256.021 29512.557
920.67 12256.021 29161.744
920.677826 12256.021 28232.415
920.7 12513.598 28232.415
920.727391 12513.598 27928.036
920.74 12710.214 27928.036
920.78 12710.214 27792.12
920.782478 12710.214 27592.831
920.82 13001.018 27592.831
920.832696 13001.018 27411.24
920.85 13155.251 27411.24
920.88 13155.251 28166.158
920.881391 13155.251 29326.918
920.91 13313.201 29326.918
920.930522 13313.201 29519.272
920.94 12977.071 29519.272
920.97 12977.071 29083.004
920.980217 12977.071 28139.207
921 12948.679 28139.207
921.031304 12948.679 27706.387
921.04 13268.695 27706.387
921.08 13268.695 27555.716
921.086696 13268.695 27455.165
921.12 13147.637 27455.165
921.13687 13147.637 27568.457
921.15 12900.459 27568.457
921.18 12900.459 28168.756
921.191391 12900.459 29096.811
921.21 12926.467 29096.811
921.24 12926.467 29143.754
921.241043 12926.467 28789.225
921.27 13162.972 28789.225
921.290696 13162.972 27623.101
921.3 12982.226 27623.101
921.34 12982.226 27311.893
921.346261 12982.226 27350.445
921.38 13306.985 27350.445
921.396 13306.985 27274.609
921.42 13158.676 27274.609
921.444696 13158.676 27571.602
921.45 13597.974 27571.602
921.48 13597.974 28278.555
921.493739 13597.974 29105.434
921.51 13070.866 29105.434
921.54 13070.866 29577.118
921.544 13070.866 29107.011
921.57 12936.312 29107.011
921.594522 12936.312 27846.844
921.6 13096.674 27846.844
921.64 13096.674 27454.753
921.650478 13096.674 27415.023
921.68 13320.07 27415.023
921.700174 13320.07 27308.053
921.72 13240.01 27308.053
921.75 13240.01 27486.586
921.754609 13240.01 27922.332
921.78 13251.067 27922.332
921.804348 13251.067 28901.382
921.81 13220.13 28901.382
921.84 13220.13 29429.667
921.854 13220.13 28840.476
921.87 13359.996 28840.476
921.9 13359.996 27618.408
921.909652 13359.996 27407.927
921.94 13245.447 27407.927
921.958913 13245.447 27585.908
921.98 13135.321 27585.908
922.00787 13135.321 27724.754
922.02 12706.851 27724.754
922.05 12706.851 28169.693
922.056957 12706.851 28521.783
922.08 12425.936 28521.783
922.107783 12425.936 29144.823
922.11 12205.52 29144.823
922.14 12205.52 29397.309
922.157739 12205.52 28843.727
922.17 12365.857 28843.727
922.2 12365.857 27924.569
922.213826 12365.857 27470.173
922.24 12336.926 27470.173
922.263478 12336.926 27470.441
922.28 12352.77 27470.441
922.317826 12352.77 27581.218
922.32 12410.633 27581.218
922.35 12410.633 27716.152
922.367652 12410.633 27983.406
922.38 12399.749 27983.406
922.41 12399.749 29013.88
922.417304 12399.749 28950.42
922.44 12366.062 28950.42
922.47 12366.062 28329.219
922.472957 12366.062 27594.22
922.5 12701.313 27594.22
922.521739 12701.313 27122.15
922.54 12555.726 27122.15
922.570609 12555.726 27211.736
922.58 12346.461 27211.736
922.62 12346.461 27252.645
922.620174 12346.461 27504.6
922.65 11807.88 27504.6
922.671304 11807.88 27869.878
922.68 11794.241 27869.878
922.71 11794.241 28526.943
922.720957 11794.241 28654.527
922.74 12159.883 28654.527
922.77 12159.883 28242.163
922.77713 12159.883 27710.131
922.81 12100.403 27710.131
922.826783 12100.403 27415.588
922.85 12014.738 27415.588
922.881043 12014.738 27217.176
922.89 12147.681 27217.176
922.93 12147.681 27628.532
922.930957 12147.681 28056.511
922.96 11994.078 28056.511
922.980913 11994.078 28416.327
922.99 12599.104 28416.327
923.02 12599.104 28829.199
923.036261 12599.104 28480.394
923.05 12260.776 28480.394
923.084957 12260.776 28270.785
923.09 12336.111 28270.785
923.13 12336.111 27946.322
923.133739 12336.111 27348.015
923.17 12031.008 27348.015
923.183522 12031.008 27656.282
923.21 11864.496 27656.282
923.234522 11864.496 28450.117
923.25 11855.563 28450.117
923.28 11855.563 29050.861
923.284174 11855.563 29273.815
923.31 12202.909 29273.815
923.34 12202.909 29322.684
923.340435 12202.909 29164.927
923.38 12460.933 29164.927
923.390522 12460.933 28851.931
923.42 12428.02 28851.931
923.444261 12428.02 28012.816
923.46 12498.704 28012.816
923.494261 12498.704 27680.104
923.5 12313.755 27680.104
923.54 12313.755 28191.978
923.544696 12313.755 28560.674
923.58 12843.803 28560.674
923.599565 12843.803 29073.126
923.61 12897.861 29073.126
923.64 12897.861 29048.601
923.648261 12897.861 29322.523
923.68 12917.521 29322.523
923.696957 12917.521 29177.264
923.72 12761.04 29177.264
923.747304 12761.04 28398.789
923.76 12675.652 28398.789
923.797739 12675.652 28099.82
923.8 12939.311 28099.82
923.84 12939.311 28463.038
923.847652 12939.311 28450.492
923.88 13135.408 28450.492
923.903739 13135.408 28717.209
923.91 12945.799 28717.209
923.94 12945.799 28659.845
923.954304 12945.799 29037.616
923.98 13013.434 29037.616
924.007478 13013.434 28958.785
924.02 12908.855 28958.785
924.057565 12908.855 28128.114
924.06 12617.991 28128.114
924.1 12617.991 27591.133
924.108478 12617.991 27730.817
924.14 13095.794 27730.817
924.162783 13095.794 28006.32
924.18 12954.152 28006.32
924.21 12954.152 28164.222
924.211478 12954.152 28117.001
924.24 13055.749 28117.001
924.260174 13055.749 28461.789
924.28 12870.107 28461.789
924.311087 12870.107 28300.964
924.32 12919.192 28300.964
924.36 12919.192 27525.496
924.360957 12919.192 27353.917
924.4 13094.175 27353.917
924.411435 13094.175 27539.556
924.44 13256.802 27539.556
924.467043 13256.802 27712.053
924.48 13302.176 27712.053
924.51 13302.176 28042.058
924.518087 13302.176 28001.006
924.54 13236.281 28001.006
924.570696 13236.281 28053.161
924.58 13240.75 28053.161
924.62 13240.75 27993.303
924.62087 13240.75 27169.032
924.66 12826.634 27169.032
924.672261 12826.634 26965.452
924.7 13459.349 26965.452
924.726 13459.349 27081.222
924.74 13277.06 27081.222
924.774696 13277.06 27233.102
924.78 13046.639 27233.102
924.81 13046.639 27514.078
924.823391 13046.639 27452.479
924.84 12527.79 27452.479
924.874522 12527.79 27816.994
924.88 12281.858 27816.994
924.92 12281.858 27657.462
924.924174 12281.858 26899.371
924.96 12276.577 26899.371
924.975217 12276.577 26991.792
925 12196.313 26991.792
925.030348 12196.313 27071.587
925.04 12090.533 27071.587
925.08 12090.533 27035.196
925.08187 12090.533 27273.338
925.11 12143.321 27273.338
925.133913 12143.321 27199.181
925.14 12159.708 27199.181
925.18 12159.708 27523.153
925.184174 12159.708 27414.161
925.22 12071.95 27414.161
925.236043 12071.95 26677.49
925.26 12653.138 26677.49
925.289217 12653.138 26591.33
925.3 12583.893 26591.33
925.338 12583.893 26774.23
925.34 12298.186 26774.23
925.38 12298.186 26859.49
925.386696 12298.186 27075.699
925.41 11912.917 27075.699
925.437739 11912.917 26900.807
925.44 12159.055 26900.807
925.48 12159.055 26876.636
925.487391 12159.055 26563.815
925.52 12174.02 26563.815
925.539 12174.02 25767.978
925.56 12197.202 25767.978
925.593652 12197.202 25834.719
925.6 12340.488 25834.719
925.64 12340.488 25947.422
925.645652 12340.488 26035.087
925.68 12360.636 26035.087
925.69713 12360.636 26405.571
925.71 12136.387 26405.571
925.74 12136.387 26409.098
925.747478 12136.387 26801.503
925.78 11890.66 26801.503
925.799826 11890.66 26847.427
925.82 12645.824 26847.427
925.852435 12645.824 26049.838
925.86 12598.312 26049.838
925.9 12598.312 25936.63
925.901304 12598.312 26122.43
925.94 12445.867 26122.43
925.95 12445.867 26372.076
925.98 12217.944 26372.076
926.000957 12217.944 26859.555
926.01 12393.86 26859.555
926.04 12393.86 26804.917
926.050957 12393.86 26810.155
926.08 12615.812 26810.155
926.102783 12615.812 26425.165
926.12 12733.124 26425.165
926.156957 12733.124 26204.252
926.16 12887.137 26204.252
926.2 12887.137 26566.271
926.209435 12887.137 26528.072
926.24 13014.164 26528.072
926.260348 13014.164 26887.79
926.28 13017.567 26887.79
926.31 13017.567 26830.796
926.310783 13017.567 26767.557
926.35 12751.52 26767.557
926.363609 12751.52 26776.313
926.39 13156.152 26776.313
926.415652 13156.152 26425.957
926.43 12992.04 26425.957
926.464609 12992.04 26407.381
926.47 12648.968 26407.381
926.51 12648.968 26614.794
926.513304 12648.968 26556.489
926.55 12382.094 26556.489
926.564174 12382.094 26524.731
926.59 12671.351 26524.731
926.614739 12671.351 26529.48
926.63 12397.438 26529.48
926.666565 12397.438 26223.537
926.67 12461.237 26223.537
926.71 12461.237 26287.223
926.720261 12461.237 26599.883
926.75 12750.779 26599.883
926.773217 12750.779 26318.23
926.79 12829.023 26318.23
926.823565 12829.023 26403.64
926.83 12876.701 26403.64
926.87 12876.701 26044.436
926.874087 12876.701 25728.881
926.92 12683.453 25728.881
926.927391 12683.453 25339.41
926.96 13217.723 25339.41
926.97887 13217.723 25283.961
927 13026.128 25283.961
927.027913 13026.128 25920.986
927.04 12503.657 25920.986
927.076609 12503.657 26094.175
927.08 12243.375 26094.175
927.12 12243.375 25813.963
927.127391 12243.375 25579.536
927.16 12380.066 25579.536
927.178522 12380.066 24625.548
927.21 12402.202 24625.548
927.230348 12402.202 24396.425
927.26 12351.207 24396.425
927.283565 12351.207 24331.89
927.3 12452.771 24331.89
927.337 12452.771 24887.71
927.34 12493.991 24887.71
927.38 12493.991 24739.706
927.386783 12493.991 24546.227
927.42 12362.244 24546.227
927.437391 12362.244 24194.414
927.46 12102.637 24194.414
927.491174 12102.637 23654.458
927.51 12760.817 23654.458
927.542087 12760.817 23498.711
927.56 12637.953 23498.711
927.591217 12637.953 23687.404
927.6 12438.306 23687.404
927.639913 12438.306 24368.664
927.64 12137.471 24368.664
927.68 12137.471 24684.51
927.690609 12137.471 24702.144
927.72 12282.66 24702.144
927.742304 12282.66 24299.174
927.76 12228.782 24299.174
927.79413 12228.782 23824.154
927.81 12586.504 23824.154
927.84687 12586.504 23598.627
927.86 12656.464 23598.627
927.9 12656.464 23836.617
927.900348 12656.464 24418.368
927.94 12441.937 24418.368
927.95 12441.937 24778.041
927.98 12228.529 24778.041
928.000696 12228.529 24790.523
928.02 11730.597 24790.523
928.054957 11730.597 24403.282
928.06 12264.629 24403.282
928.105304 12264.629 23748.747
928.11 12096.856 23748.747
928.154522 12096.856 23478.472
928.16 11822.287 23478.472
928.2 11822.287 23879.116
928.203217 11822.287 24595.54
928.24 11722.723 24595.54
928.253826 11722.723 24955.028
928.28 11929.642 24955.028
928.306087 11929.642 24700.069
928.32 11976.262 24700.069
928.357913 11976.262 24083.367
928.37 12179.226 24083.367
928.410174 12179.226 23551.504
928.42 12092.562 23551.504
928.463565 12092.562 23531.494
928.47 12181.905 23531.494
928.51 12181.905 24422.769
928.513217 12181.905 25052.709
928.55 11959.05 25052.709
928.564 11959.05 25400.941
928.59 11841.632 25400.941
928.61874 11841.632 24746.154
928.64 12529.338 24746.154
928.66852 12529.338 24415.278
928.69 12182.265 24415.278
928.71783 12182.265 24318.387
928.74 12056.891 24318.387
928.76652 12056.891 24972.555
928.79 11752.32 24972.555
928.81704 11752.32 25591.713
928.83 12128.111 25591.713
928.86987 12128.111 25706.471
928.87 12074.034 25706.471
928.92 12074.034 25322.37
928.9217 12074.034 24658.199
928.97 12199.096 24658.199
928.97348 12199.096 24552.118
929.02 11858.261 24552.118
929.02678 11858.261 24390.064
929.07 11618.289 24390.064
929.07687 11618.289 25011.012
929.12 11538.752 25011.012
929.1273 11538.752 25078.229
929.16 11727.009 25078.229
929.18209 11727.009 25200.605
929.21 11905.452 25200.605
929.23174 11905.452 24890.648
929.26 11905.559 24890.648
929.28113 11905.559 24578.994
929.31 11660.668 24578.994
929.32983 11660.668 24893.291
929.36 11422.14 24893.291
929.38026 11422.14 24894.696
929.41 11910.757 24894.696
929.43365 11910.757 25080.904
929.46 11786.404 25080.904
929.48548 11786.404 25204.776
929.51 12048.54 25204.776
929.53678 12048.54 25261.222
929.56 11975.512 25261.222
929.59 11975.512 25281.612
929.61 12171.514 25281.612
929.64065 12171.514 25348.645
929.66 12054.352 25348.645
929.69061 12054.352 25511.501
929.71 12752.426 25511.501
929.7453 12752.426 25346.449
929.76 13315.3 25346.449
929.79491 13315.3 25797.578
929.81 12883.142 25797.578
929.84439 12883.142 25852.475
929.86 12580.452 25852.475
929.89313 12580.452 25568.398
929.91 12190.764 25568.398
929.94348 12190.764 25384.867
929.96 12669.869 25384.867
929.99743 12669.869 25699.455
930.01 12456.153 25699.455
930.04926 12456.153 25488.625
930.06 12581.856 25488.625
930.10009 12581.856 25794.349
930.11 12480.3 25794.349
930.15322 12480.3 25747.806
930.16 12459.996 25747.806
930.20426 12459.996 25623.424
930.21 12908.187 25623.424
930.25391 12908.187 25500.65
930.26 13304.145 25500.65
930.30852 13304.145 25731.874
930.31 13076.304 25731.874
930.35809 13076.304 25781.824
930.36 13657.655 25781.824
930.40722 13657.655 26003.843
930.41 13237.634 26003.843
930.45643 13237.634 25957.038
930.46 13021.249 25957.038
930.5067 13021.249 25741.634
930.51 13317.1 25741.634
930.56 13317.1 25721.048
930.56122 13317.1 25757.412
930.61 13080.045 25757.412
930.61374 13080.045 25909.507
930.66 13300.619 25909.507
930.66843 13300.619 25834.87
930.71 13104.923 25834.87
930.72409 13104.923 25812.001
930.76 13137.544 25812.001
930.77587 13137.544 25550.65
930.81 13329.824 25550.65
930.8307 13329.824 25606.185
930.86 13710.611 25606.185
930.88635 13710.611 25793.137
930.91 13206.874 25793.137
930.936 13206.874 25804.524
930.96 12739.033 25804.524
930.9857 12739.033 25973.949
931.01 12379.473 25973.949
931.03587 12379.473 26049.13
931.06 12628.627 26049.13
931.09257 12628.627 25787.779
931.11 13062.449 25787.779
931.15004 13062.449 25821.098
931.16 12991.463 25821.098
931.20635 12991.463 25865.866
931.21 13136.936 25865.866
931.26 13136.936 25874.757
931.26317 13136.936 25623.074
931.31 13069.746 25623.074
931.31996 13069.746 25569.152
931.36 13325.466 25569.152
931.37691 13325.466 25667.064
931.41 13458.53 25667.064
931.43257 13458.53 25755.642
931.46 13436.158 25755.642
931.48804 13436.158 25704.882
931.51 12742.497 25704.882
931.53917 12742.497 25784.119
931.56 12520.312 25784.119
931.58935 12520.312 25610.004
931.61 12104.696 25610.004
931.64657 12104.696 25554.367
931.66 12371.617 25554.367
931.70517 12371.617 25496.012
931.71 12822.887 25496.012
931.76 12822.887 25253.766
931.76691 12822.887 25013.401
931.81 12666.626 25013.401
931.82543 12666.626 25174.41
931.86 12650.708 25174.41
931.8827 12650.708 24899.03
931.91 12874.105 24899.03
931.93965 12874.105 24787.051
931.96 13149.76 24787.051
931.9953 13149.76 24762.535
932.01 13021.354 24762.535
932.0503 13021.354 24907.361
932.06 12406.683 24907.361
932.10143 12406.683 24901.143
932.11 11761.219 24901.143
932.15209 11761.219 24863.505
932.16 11701.141 24863.505
932.20978 11701.141 24625.435
932.21 11762.274 24625.435
932.26 11762.274 24573.827
932.26791 11762.274 24690.48
932.31 12153.85 24690.48
932.32965 12153.85 24604.49
932.36 11955.726 24604.49
932.3877 11955.726 24444.863
932.41 11842.043 24444.863
932.44543 11842.043 24507.462
932.46 12308.731 24507.462
932.50239 12308.731 24269.138
932.51 12065.686 24269.138
932.55804 12065.686 24127.472
932.56 12528.082 24127.472
932.61 12528.082 24947.795
932.61257 12528.082 24749.786
932.66 12027.03 24749.786
932.6637 12027.03 24338.17
932.71 11697.122 24338.17
932.71483 11697.122 24044.411
932.77 11407.245 24044.411
932.773 11407.245 24001.448
932.82 11744.321 24001.448
932.83074 11744.321 24699.261
932.87 11918.691 24699.261
932.89239 11918.691 25291.736
932.92 11843.959 25291.736
932.94996 11843.959 24717.19
932.97 11744.787 24717.19
933.00817 11744.787 23769.357
933.03 11825.552 23769.357
933.06513 11825.552 23515.909
933.09 11982.268 23515.909
933.12078 11982.268 24196.968
933.14 11704.266 24196.968
933.17483 11704.266 24924.148
933.19 11322.404 24924.148
933.22596 11322.404 24926.591
933.24 10853.149 24926.591
933.27757 10853.149 24398.866
933.3 10881.565 24398.866
933.33622 10881.565 23745.437
933.36 11362.928 23745.437
933.39404 11362.928 24272.402
933.42 11674.495 24272.402
933.45513 11674.495 25108.584
933.47 11589.409 25108.584
933.51222 11589.409 25341.633
933.52 11505.429 25341.633
933.57091 11505.429 25134.477
933.58 11914.728 25134.477
933.62787 11914.728 24492.456
933.64 12270.991 24492.456
933.68352 12270.991 24188.588
933.7 12065.452 24188.588
933.73709 12065.452 24897.593
933.76 11109.192 24897.593
933.78822 11109.192 25284.083
933.81 11285.803 25284.083
933.8403 11285.803 25387.843
933.87 10803.551 25387.843
933.89943 10803.551 25233.805
933.93 11155.726 25233.805
933.95735 11155.726 25120.826
933.99 11412.67 25120.826
934.01787 11412.67 25108.549
934.05 11316.944 25108.549
934.07448 11316.944 24867.929
934.11 11552.957 24867.929
934.13365 11552.957 24917.636
934.17 11794.539 24917.636
934.19061 11794.539 24967.649
934.23 11995.756 24967.649
934.24626 11995.756 24714.551
934.29 11661.382 24714.551
934.29935 11661.382 24991.286
934.35 11064.468 24991.286
934.35048 11064.468 24806.128
934.40304 10734.634 24806.128
934.41 10926.039 24806.128
934.46217 10926.039 25036.765
934.47 10975.972 25036.765
934.52065 10975.972 24990.925
934.53 11345.83 24990.925
934.58061 11345.83 24891.67
934.59 11236.515 24891.67
934.63674 11236.515 25188.366
934.65 11046.339 25188.366
934.69639 11046.339 25205.103
934.71 11262.438 25205.103
934.75335 11262.438 25322.925
934.77 11422.182 25322.925
934.809 11422.182 25310.736
934.83 11415.984 25310.736
934.86161 11415.984 25338.223
934.89 10584.667 25338.223
934.91274 10584.667 25526.485
934.95 10232.599 25526.485
934.96578 10232.599 25526.802
935.01 10446.301 25526.802
935.02491 10446.301 25538.42
935.07 10858.759 25538.42
935.08396 10858.759 25462.51
935.13 11025.525 25462.51
935.14335 11025.525 25177.891
935.19 11100.279 25177.891
935.199 11100.279 25217.709
935.25 11128.197 25217.709
935.25913 11128.197 25286.065
935.31 11308.956 25286.065
935.31609 11308.956 25350.517
935.37 11572.909 25350.517
935.37174 11572.909 25195.824
935.42387 11010.051 25195.824
935.43 10363.911 25195.824
935.475 10363.911 25317.924
935.49 9894.8244 25317.924
935.52852 9894.8244 25004.201
935.55 10163.837 25004.201
935.58765 10163.837 25088.205
935.61 10532.418 25088.205
935.64726 10532.418 25137.624
935.67 10943.857 25137.624
935.70609 10943.857 25051.728
935.73 10871.249 25051.728
935.76174 10871.249 25215.487
935.79 10807.603 25215.487
935.82187 10807.603 25281.458
935.85 10983.503 25281.458
935.87883 10983.503 25342.524
935.91 11286.929 25342.524
935.93448 11286.929 25364.319
935.97 10915.601 25364.319
935.98613 10915.601 25328.953
936.03 10219.618 25328.953
936.03726 10219.618 25412.235
936.09 9820.8866 25412.235
936.09126 9820.8866 25254.089
936.15 10061.205 25254.089
936.15039 10061.205 25191.076
936.21 10437.018 25191.076
936.21057 10437.018 24986.018
936.26883 10753.596 24986.018
936.27 10550.116 24986.018
936.32448 10550.116 25014.712
936.33 11253.273 25014.712
936.38413 11253.273 25086.925
936.39 11420.914 25086.925
936.44157 11420.914 24854.795
936.45 11668.328 24854.795
936.49722 11668.328 24985.635
936.51 11283.056 24985.635
936.54839 11283.056 24961.467
936.57 10757.673 24961.467
936.59952 10757.673 25122.525
936.63 10409.979 25122.525
936.654 10409.979 25163.197
936.69 10744.093 25163.197
936.71313 10744.093 24952.047
936.75 11094.323 24952.047
936.77387 11094.323 24905.448
936.81 11600.075 24905.448
936.83157 11600.075 24817.776
936.87 11394.333 24817.776
936.88722 11394.333 24863.04
936.93 11730.312 24863.04
936.9463 11730.312 25024.482
936.99 11724.53 25024.482
937.0043 11724.53 24996.742
937.05 12193.3 24996.742
937.05996 12193.3 24838.77
937.11 12090.148 24838.77
937.11065 12090.148 24731.386
937.16178 11351.521 24731.386
937.17 11022.519 24731.386
937.21674 11022.519 24775.505
937.23 11527.61 24775.505
937.27587 11527.61 24704.33
937.29 11916.196 24704.33
937.33717 11916.196 24842.689
937.35 12359.337 24842.689
937.3943 12359.337 24708.489
937.41 12128.961 24708.489
937.44996 12128.961 24569.189
937.47 12435.765 24569.189
937.50848 12435.765 24613.253
937.53 12090.921 24613.253
937.56704 12090.921 24468.335
937.59 12534.742 24468.335
937.6227 12534.742 24341.558
937.65 11556.679 24341.558
937.67339 11556.679 24238.913
937.71 10912.255 24238.913
937.72404 10912.255 24352.001
937.77 10482.793 24352.001
937.77948 10482.793 24493.713
937.83 10828.744 24493.713
937.83861 10828.744 24476.881
937.89 11222.965 24476.881
937.90035 11222.965 24429.455
937.95 11438.695 24429.455
937.95704 11438.695 24252.958
938.01 11276.183 24252.958
938.0127 11276.183 24324.22
938.07 11835.319 24324.22
938.07065 11835.319 24511.242
938.12978 11558.565 24511.242
938.13 11987.852 24511.242
938.18543 11987.852 24619.747
938.19 11443.299 24619.747
938.23622 11443.299 24766.885
938.25 11163.63 24766.885
938.29317 11163.63 24564.768
938.31 10917.42 24564.768
938.3523 10917.42 24461.508
938.37 11148.848 24461.508
938.41457 11148.848 24365.832
938.43 11715.835 24365.832
938.477 11715.835 24325.89
938.49 11730.602 24325.89
938.53683 11730.602 24239.622
938.55 11737.41 24239.622
938.59709 11737.41 24245.68
938.61 12008.852 24245.68
938.65683 12008.852 24316.468
938.67 11507.934 24316.468
938.71613 11507.934 24352.103
938.73 11782.696 24352.103
938.77217 11782.696 24221.94
938.79 11224.006 24221.94
938.83074 11224.006 24183.474
938.85 11319.887 24183.474
938.89043 11319.887 24462.014
938.91 11067.48 24462.014
938.95261 11067.48 24543.515
938.97 11521.751 24543.515
939.01604 11521.751 24625.188
939.03 11893.31 24625.188
939.0817 11893.31 24859.79
939.09 12557.262 24859.79
939.14557 12557.262 24812.383
939.15 12868.19 24812.383
939.20817 12868.19 24915.007
939.21 12526.096 24915.007
939.26757 12526.096 24864.844
939.27 12618.106 24864.844
939.3277 12618.106 24860.262
939.33 12687.232 24860.262
939.39 12687.232 24949.928
939.39152 12687.232 24932.011
939.45 12155.215 24932.011
939.45291 12155.215 25048.978
939.51 12257.656 25048.978
939.51509 12257.656 24895.901
939.57 12153.782 24895.901
939.579 12153.782 24808.702
939.63 12238.641 24808.702
939.64509 12238.641 24878.744
939.69 12638.553 24878.744
939.70839 12638.553 25016.728
939.75 13094.683 25016.728
939.771 13094.683 25235.655
939.81 12918.648 25235.655
939.83048 12918.648 25293.23
939.87 12880.582 25293.23
939.89061 12880.582 25023.289
939.93 12885.095 25023.289
939.95491 12885.095 24960.972
939.99 12894.742 24960.972
940.01639 12894.742 25048.741
940.05 12774.961 25048.741
940.07839 12774.961 25172.146
940.11 13128.208 25172.146
940.14278 13128.208 25286.088
940.17 12838.228 25286.088
940.20848 12838.228 25186.346
940.23 13415.438 25186.346
940.27122 13415.438 25245.874
940.29 14038.421 25245.874
940.33383 14038.421 25424.198
940.35 13845.885 25424.198
940.39339 13845.885 25477.05
940.41 13798.168 25477.05
940.45352 13798.168 25381.345
940.47 13571.349 25381.345
940.5183 13571.349 25238.686
940.53 13162.911 25238.686
940.57987 13162.911 25379.652
940.59 12808.253 25379.652
940.64178 12808.253 25496.024
940.65 13135.718 25496.024
940.70665 13135.718 25276.351
940.71 12779.56 25276.351
940.77 12779.56 25192.464
940.77187 12779.56 24958.447
940.83 13255.13 24958.447
940.83404 13255.13 24903.077
940.89 13715.26 24903.077
940.89665 13715.26 24890.055
940.95 13512.87 24890.055
940.9563 13512.87 24929.469
941.01 13272.067 24929.469
941.01643 13272.067 24879.27
941.07 13239.775 24879.27
941.0817 13239.775 24972.13
941.13 13118.186 24972.13
941.14335 13118.186 25136.497
941.19 12576.38 25136.497
941.20517 12576.38 25193.86
941.25 12756.887 25193.86
941.27052 12756.887 25126.292
941.31 12287.79 25126.292
941.33526 12287.79 25243.304
941.37 12585.337 25243.304
941.39687 12585.337 25301.823
941.43 12755.818 25301.823
941.45948 12755.818 25342.037
941.49 12475.785 25342.037
941.51922 12475.785 25333.649
941.55 12409.623 25333.649
941.57935 12409.623 25277.702
941.61 12262.685 25277.702
941.64509 12262.685 25264.029
941.67 12068.87 25264.029
941.70683 12068.87 25272.821
941.73 11567.681 25272.821
941.76857 11567.681 25281.384
941.79 11736.227 25281.384
941.83439 11736.227 25179.868
941.85 11454.04 25179.868
941.89865 11454.04 25194.533
941.91 12036.302 25194.533
941.9597 12036.302 25235.091
941.97 12309.289 25235.091
942.0223 12309.289 25233.543
942.03 12375.654 25233.543
942.08539 12375.654 25242.841
942.09 12340.949 25242.841
942.15 12340.949 25347.044
942.1527 12340.949 25327.785
942.21 12424.501 25327.785
942.21891 12424.501 25634.972
942.27 12042.291 25634.972
942.28326 12042.291 25739.319
942.33 11457.938 25739.319
942.34935 11457.938 25698.837
942.39 11577.597 25698.837
942.41565 11577.597 25714.053
942.45 11913.036 25714.053
942.48343 11913.036 25882.19
942.51 12431.429 25882.19
942.54687 12431.429 26230.967
942.57 12110.451 26230.967
942.61322 12110.451 26441.254
942.63 12186.474 26441.254
942.68357 12186.474 26423.548
942.69 12011.598 26423.548
942.75 12011.598 26442.731
942.751 12011.598 26408.427
942.81 12249.067 26408.427
942.81952 12249.067 26837.524
942.87 11999.168 26837.524
942.88839 11999.168 26787.502
942.93 11654.192 26787.502
942.95517 11654.192 26521.191
942.99 12083.837 26521.191
943.02517 12083.837 26558.163
943.05 12488.356 26558.163
943.09543 12488.356 26649.352
943.11 12769.118 26649.352
943.16261 12769.118 26811.231
943.17 12625.886 26811.231
943.23 12625.886 26871.146
943.23565 12625.886 26669.754
943.29 12436.238 26669.754
943.30717 12436.238 26695.173
943.35 12385.908 26695.173
943.37587 12385.908 26768.738
943.41 12220.054 26768.738
943.44891 12220.054 26981.362
943.47 11999.059 26981.362
943.51904 11999.059 27142.072
943.53 11949.11 27142.072
943.58896 11949.11 27207.686
943.59 12070.739 27207.686
943.65 12070.739 27045.932
943.65874 12070.739 27069.11
943.71 12050.073 27069.11
943.72604 12050.073 27193.783
943.77 12175.586 27193.783
943.79896 12175.586 27506.345
943.83 11928.241 27506.345
943.87104 11928.241 27434.674
943.89 12050.311 27434.674
943.93939 12050.311 27327.023
943.95 11923.57 27327.023
944.01 11923.57 27391.243
944.01222 11923.57 27189.652
944.07 11736.811 27189.652
944.08291 11736.811 27309.657
944.13 11551.627 27309.657
944.15274 11551.627 27406.624
944.19 12052.303 27406.624
944.22204 12052.303 27306.155
944.25 11963.713 27306.155
944.28983 11963.713 27250.516
944.31 11966.915 27250.516
944.36226 11966.915 27085.581
944.37 11760.073 27085.581
944.43 11760.073 27070.48
944.43491 11760.073 26966.631
944.49 11873.946 26966.631
944.50317 11873.946 26954.586
944.55 11538.405 26954.586
944.57552 11538.405 26970.608
944.61 11352.172 26970.608
944.64678 11352.172 26632.105
944.67 11356.256 26632.105
944.71652 11356.256 26662.132
944.73 11559.036 26662.132
944.78535 11559.036 26855.01
944.79 11605.743 26855.01
944.85 11605.743 26711.718
944.85361 11605.743 26765.178
944.91 11828.107 26765.178
944.92557 11828.107 26593.527
944.97 11881.345 26593.527
944.99835 11881.345 26452.357
945.03 11894.674 26452.357
945.06696 11894.674 26659.434
945.09 11558.827 26659.434
945.13883 11558.827 26550.591
945.15 11327.218 26550.591
945.21 11327.218 26489.476
945.21065 11327.218 26323.93
945.27 11337.354 26323.93
945.2803 11337.354 26109.34
945.33 11543.056 26109.34
945.34865 11543.056 26159.273
945.39 11601.711 26159.273
945.41739 11601.711 26209.019
945.45 11711.725 26209.019
945.48887 11711.725 26137.393
945.51 11728.521 26137.393
945.56165 11728.521 26009.946
945.57 11847.071 26009.946
945.63 11847.071 25690.85
945.63074 11847.071 25776.556
945.69 11719.307 25776.556
945.70213 11719.307 25741.44
945.75 11534.017 25741.44
945.77452 11534.017 25798.779
945.81 11445.905 25798.779
945.84409 11445.905 25824.744
945.87 11676.735 25824.744
945.91196 11676.735 25510.447
945.93 11994.72 25510.447
945.98117 11994.72 25350.203
945.99 12308.998 25350.203
946.05 12308.998 25329.865
946.05217 12308.998 25371.396
946.11 12208.139 25371.396
946.12496 12208.139 25339.966
946.17 12297.815 25339.966
946.19452 12297.815 25171.185
946.23 11895.675 25171.185
946.26543 11895.675 25452.758
946.29 11939.835 25452.758
946.33822 11939.835 25360.24
946.35 11639.729 25360.24
946.40787 11639.729 25370.143
946.41 11791.14 25370.143
946.47 11791.14 25576.526
946.47526 11791.14 25381.804
946.53 11501.754 25381.804
946.54496 11501.754 25411.948
946.59 11451.321 25411.948
946.61591 11451.321 25658.001
946.65 11617.261 25658.001
946.68826 11617.261 25640.271
946.71 11565.382 25640.271
946.7583 11565.382 25673.896
946.77 11538.971 25673.896
946.82874 11538.971 26442.817
946.83 11355.03 26442.817
946.89 11355.03 26389.021
946.90152 11355.03 25870.193
946.95 11216.272 25870.193
946.97165 11216.272 25652.794
947.02 11434.677 25652.794
947.03857 11434.677 26517.937
947.08 11506.388 26517.937
947.10874 11506.388 27365.238
947.14 11374.118 27365.238
947.17978 11374.118 26680.073
947.2 11457.281 26680.073
947.25157 11457.281 25975.091
947.27 11405.502 25975.091
947.32209 11405.502 26589.306
947.34 11255.567 26589.306
947.39204 11255.567 27282.646
947.4 11240.883 27282.646
947.46 11240.883 27551.844
947.46483 11240.883 26647.203
947.53 10951.816 26647.203
947.53543 10951.816 26692.117
947.6 11186.674 26692.117
947.60187 11186.674 27223.133
947.67 11216.55 27223.133
947.67252 11216.55 27394.17
947.73 11150.018 27394.17
947.74365 11150.018 27669.376
947.8 11377.739 27669.376
947.81487 11377.739 27782.225
947.87 11338.163 27782.225
947.88587 11338.163 27882.781
947.94 10851.802 27882.781
947.95552 10851.802 27884.278
948.01 11039.369 27884.278
948.02813 11039.369 27944.835
948.08 10773.06 27944.835
948.09922 10773.06 28865.451
948.15 11487.331 28865.451
948.16517 11487.331 28740.305
948.22 11692.309 28740.305
948.2363 11692.309 28398.497
948.29 11985.826 28398.497
948.30752 11985.826 28237.446
948.37 12289.664 28237.446
948.37817 12289.664 28822.431
948.44 12027.73 28822.431
948.44965 12027.73 29820.88
948.51 11746.097 29820.88
948.51939 11746.097 29403.556
948.58 11820.544 29403.556
948.59143 11820.544 28501.573
948.66 11468.191 28501.573
948.663 11468.191 29115.381
948.72848 11787.851 29115.381
948.74 11883.631 29115.381
948.80009 11883.631 29861.748
948.81 11856.452 29861.748
948.87139 11856.452 29458.014
948.88 11896.808 29458.014
948.94148 11896.808 28624.973
948.96 11957.944 28624.973
949.01343 11957.944 29241.133
949.04 11587.431 29241.133
949.08326 11587.431 30026.427
949.11 11729.482 30026.427
949.15474 11729.482 29335.595
949.18 11349.192 29335.595
949.22678 11349.192 28515.656
949.26 11730.335 28515.656
949.29178 11730.335 29329.442
949.34 11927.399 29329.442
949.36387 11927.399 30355.256
949.41 11858.502 30355.256
949.43526 11858.502 29846.509
949.48 12110.347 29846.509
949.50478 12110.347 29091.277
949.56 12157.816 29091.277
949.57722 12157.816 29531.589
949.64 11937.457 29531.589
949.64713 11937.457 30861.753
949.71 11995.044 30861.753
949.71804 11995.044 30403.622
949.78 11546.401 30403.622
949.79057 11546.401 29572.363
949.85509 11628.361 29572.363
949.86 11295.315 29572.363
949.92765 11295.315 30304.307
949.94 11341.249 30304.307
949.99913 11341.249 30507.028
950.01 11685.071 30507.028
950.06809 11685.071 29801.042
950.09 11728.972 29801.042
950.141 11728.972 30027.717
950.17 11476.711 30027.717
950.211 11476.711 30050.521
950.25 11590.564 30050.521
950.28135 11590.564 30159.684
950.33 11440.345 30159.684
950.35435 11440.345 30113.984
950.41 11654.708 30113.984
950.41839 11654.708 29557.541
950.49 11758.167 29557.541
950.49143 11758.167 29301.102
950.563 11831.041 29301.102
950.58 11900.714 29301.102
950.63139 11900.714 30136.041
950.66 11836.747 30136.041
950.70443 11836.747 29887.534
950.74 11525.87 29887.534
950.77487 11525.87 28994.349
950.83 11425.749 28994.349
950.84465 11425.749 29739.27
950.9177 11264.616 29739.27
950.92 11338.812 29739.27
950.9817 11338.812 30134.325
951 11281.019 30134.325
951.05474 11281.019 29420.345
951.09 11118.291 29420.345
951.12687 11118.291 29699.498
951.18 11132.281 29699.498
951.1947 11132.281 29650.258
951.26774 11201.107 29650.258
951.27 11104.988 29650.258
951.33874 11104.988 29889.061
951.36 10960.809 29889.061
951.40796 10960.809 30097.868
951.45 11141.257 30097.868
951.481 11141.257 29673.194
951.54 11153.351 29673.194
951.545 11153.351 29358.833
951.61804 11060.356 29358.833
951.64 10861.018 29358.833
951.69074 10861.018 30592.719
951.73 11009.569 30592.719
951.758 11009.569 29891.156
951.82 10944.482 29891.156
951.83104 10944.482 29162.549
951.90261 10785.958 29162.549
951.92 10605.755 29162.549
951.97126 10605.755 29563.505
952.02 10738.81 29563.505
952.0443 10738.81 29834.962
952.1083 10385.352 29834.962
952.11 10250.918 29834.962
952.18135 10250.918 29204.297
952.21 10321.724 29204.297
952.25413 10321.724 28599.661
952.31 10427.82 28599.661
952.32165 10427.82 28704.244
952.39435 10600.603 28704.244
952.41 10458.501 28704.244
952.46648 10458.501 28691.682
952.51 10158.987 28691.682
952.535 10158.987 28795.005
952.60761 10370.177 28795.005
952.61 10401.593 28795.005
952.67209 10401.593 28861.741
952.71 10610.687 28861.741
952.74465 10610.687 28689.054
952.81 10581.682 28689.054
952.81743 10581.682 28412.234
952.88543 10671.336 28412.234
952.91 10638.326 28412.234
952.95765 10638.326 28319.402
953.01 10634.273 28319.402
953.03035 10634.273 28039.336
953.09878 10276.139 28039.336
953.11 10837.983 28039.336
953.17091 10837.983 28351.521
953.21 10633.183 28351.521
953.23587 10633.183 28369.612
953.30796 10632.981 28369.612
953.31 10695.303 28369.612
953.38074 10695.303 28303.293
953.41 10874.762 28303.293
953.44922 10874.762 28525.033
953.51 10731.437 28525.033
953.52096 10731.437 28335.436
953.59374 10805.364 28335.436
953.61 10211.894 28335.436
953.66257 10211.894 28425.953
953.71 10791.125 28425.953
953.73422 10791.125 28277.672
953.79965 10855.034 28277.672
953.81 10572.929 28277.672
953.87174 10572.929 28166.76
953.91 10634.129 28166.76
953.94404 10634.129 28129.703
954.01 10818.282 28129.703
954.013 10818.282 28127.403
954.08426 10814.347 28127.403
954.11 10738.483 28127.403
954.15704 10738.483 28137.198
954.21 10125.436 28137.198
954.22635 10125.436 28180.709
954.29752 10287.225 28180.709
954.31 10071.429 28180.709
954.36343 10071.429 28128.06
954.41 9956.7139 28128.06
954.43561 9956.7139 28065.873
954.50735 9849.5744 28065.873
954.51 9991.4219 28065.873
954.57678 9991.4219 28124.621
954.61 9842.439 28124.621
954.64757 9842.439 27998.532
954.71 9766.2194 27998.532
954.72035 9766.2194 28096.233
954.79013 9010.4794 28096.233
954.81 9495.2585 28096.233
954.86083 9495.2585 27695.004
954.91 9504.8746 27695.004
954.92722 9504.8746 27907.159
954.99948 9379.2242 27907.159
955.01 9424.2156 27907.159
955.07065 9424.2156 28039.992
955.11 9744.3609 28039.992
955.14057 9744.3609 27997.029
955.21 9652.7061 27997.029
955.21135 9652.7061 28369.888
955.28365 10250.357 28369.888
955.31 9731.8164 28369.888
955.35391 9731.8164 28353.522
955.41 10178.042 28353.522
955.42413 10178.042 28328.564
955.491 10209.41 28328.564
955.51 10131.409 28328.564
955.56335 10131.409 28151.827
955.61 10120.796 28151.827
955.63396 10120.796 28143.654
955.70435 10520.026 28143.654
955.71 10326.626 28143.654
955.77522 10326.626 28010.374
955.81 10701.921 28010.374
955.84696 10701.921 28341.828
955.91 10359.218 28341.828
955.9177 10359.218 28504.326
955.98743 10800.218 28504.326
956.01 10967.428 28504.326
956.05478 10967.428 28439.158
956.11 11002.779 28439.158
956.12722 11002.779 28419.588
956.19726 10957.938 28419.588
956.21 11220.616 28419.588
956.26813 11220.616 28559.681
956.31 11086.129 28559.681
956.33909 11086.129 28381.2
956.41 11513.572 28381.2
956.41026 11513.572 28493.452
956.48148 11027.991 28493.452
956.51 11532.508 28493.452
956.55074 11532.508 28608.516
956.61 11549.759 28608.516
956.61857 11549.759 28234.962
956.69109 11313.926 28234.962
956.71 11189.999 28234.962
956.76057 11189.999 28301.479
956.81 11236.183 28301.479
956.83191 11236.183 28371.83
956.90296 10595.158 28371.83
956.91 10778.81 28371.83
956.97357 10778.81 28208.631
957.01 10249.838 28208.631
957.04526 10249.838 28185.772
957.11 10812.232 28185.772
957.11404 10812.232 28197.052
957.18709 10691.291 28197.052
957.21 10490.856 28197.052
957.25987 10490.856 27896.428
957.31 10478.003 27896.428
957.33435 10478.003 27961.796
957.40739 10490.423 27961.796
957.41 10227.471 27961.796
957.48017 10227.471 28081.91
957.51 10232.444 28081.91
957.55465 10232.444 27908.572
957.61 10283.658 27908.572
957.6277 10283.658 27887.496
957.70643 10156.884 27887.496
957.71 10204.397 27887.496
957.77957 10204.397 27855.509
957.81 10264.765 27855.509
957.85848 10264.765 27649.632
957.91 10058.735 27649.632
957.9337 10058.735 27798.327
958.0083 10114.177 27798.327
958.01 9692.9884 27798.327
958.08609 9692.9884 27784.071
958.11 10235.752 27784.071
958.16096 10235.752 27531.035
958.21 9770.7781 27531.035
958.24443 9770.7781 27465.512
958.31 9687.3404 27465.512
958.3227 9687.3404 27493.776
958.40243 9836.129 27493.776
958.41 9824.3334 27493.776
958.48217 9824.3334 27296.092
958.51 9948.4369 27296.092
958.55839 9948.4369 27307.38
958.61 10585.404 27307.38
958.63839 10585.404 27358.834
958.71 10297.605 27358.834
958.71674 10297.605 27277.517
958.80148 10401.968 27277.517
958.81 9857.6245 27277.517
958.88496 9857.6245 27280.841
958.91 9992.4926 27280.841
958.96496 9992.4926 27355.375
959.01 9878.4218 27355.375
959.045 9878.4218 27344.157
959.11 9864.7908 27344.157
959.12065 9864.7908 27386.342
959.20065 10451.563 27386.342
959.21 10281.734 27386.342
959.27957 10281.734 27360.609
959.31 10496.049 27360.609
959.36374 10496.049 27294.012
959.41 10113.081 27294.012
959.44722 10113.081 27058.96
959.51 10142.118 27058.96
959.52722 10142.118 27065.69
959.60783 10151.387 27065.69
959.61 10276.991 27065.69
959.68291 10276.991 28423.03
959.71 11100.299 28423.03
959.76291 11100.299 27657.856
959.81 10874.514 27657.856
959.84239 10874.514 28470.107
959.92 11116.265 28470.107
959.926 11116.265 28784.752
960.00948 10573.961 28784.752
960.02 10325.672 28784.752
960.08948 10325.672 28704.628
960.13 10463.81 28704.628
960.17065 10463.81 28658.61
960.24 10723.346 28658.61
960.24517 10723.346 29672.579
960.32517 11016.83 29672.579
960.35 10701.364 29672.579
960.40522 10701.364 28886.005
960.46 10227.386 28886.005
960.48835 10227.386 29521.277
960.57174 10252.126 29521.277
960.58 10161.129 29521.277
960.65183 10161.129 29960.796
960.69 10341.874 29960.796
960.73296 10341.874 30130.612
960.80765 10619.231 30130.612
960.81 11098.55 30130.612
960.88743 11098.55 30135.099
960.93 10681.05 30135.099
960.96804 10681.05 31415.977
961.05 10318.059 31415.977
961.05109 10318.059 30678.495
961.134 10433.524 30678.495
961.17 10495.155 30678.495
961.21417 10495.155 31555.519
961.29522 10548.491 31555.519
961.3 10577.362 31555.519
961.37039 10577.362 32106.245
961.42 10614.628 32106.245
961.4497 10614.628 31994.959
961.53087 10228.835 31994.959
961.55 9528.8087 31994.959
961.61383 9528.8087 31944.271
961.68 9493.741 31944.271
961.69626 9493.741 33264.399
961.77652 9592.5952 33264.399
961.81 9802.3437 33264.399
961.85748 9802.3437 32731.781
961.93313 10318.983 32731.781
961.94 10451.671 32731.781
962.01196 10451.671 33368.566
962.08 9967.1563 33368.566
962.0937 9967.1563 33922.185
962.17657 9764.3106 33922.185
962.21 9734.1819 33922.185
962.25852 9734.1819 33793.269
962.33887 9769.3971 33793.269
962.35 9912.2171 33793.269
962.41974 9912.2171 33772.288
962.49 10142.887 33772.288
962.49587 10142.887 35101.559
962.57474 10169.589 35101.559
962.63 9787.3896 35101.559
962.65652 9787.3896 34414.496
962.7393 9492.4794 34414.496
962.77 9443.9654 34414.496
962.82078 9443.9654 35244.246
962.90122 9384.9973 35244.246
962.92 9471.8458 35244.246
962.982 9471.8458 35783.002
963.05861 9527.3539 35783.002
963.06 9722.7759 35783.002
963.13757 9722.7759 35991.71
963.21 9527.2742 35991.71
963.21935 9527.2742 35936.449
963.30204 9358.2414 35936.449
963.36 9358.6497 35936.449
963.38304 9358.6497 35785.65
963.46357 9235.4918 35785.65
963.51 9424.9617 35785.65
963.54426 9424.9617 35923.423
963.62135 9347.0188 35923.423
963.66 9414.8698 35923.423
963.70039 9414.8698 35437.037
963.78217 8903.2419 35437.037
963.81 8736.4325 35437.037
963.86478 8736.4325 35543.622
963.9453 8830.4785 35543.622
963.96 8565.6891 35543.622
964.02591 8565.6891 35528.21
964.10652 8884.6678 35528.21
964.11 8943.0557 35528.21
964.18409 8943.0557 35612.194
964.26 9257.282 35612.194
964.26322 9257.282 35601.39
964.345 9003.2686 35601.39
964.41 9077.2537 35601.39
964.42752 9077.2537 35749.947
964.51452 9176.8632 35749.947
964.56 9504.5097 35749.947
964.59574 9504.5097 35771.423
964.68074 9821.8645 35771.423
964.71 9909.9638 35771.423
964.76074 9909.9638 35860.661
964.8453 9818.946 35860.661
964.86 9755.9464 35860.661
964.93113 9755.9464 35735.938
965.01 9504.8676 35735.938
965.02157 9504.8676 35820.219
965.10852 10176.44 35820.219
965.16 10281.892 35820.219
965.19478 10281.892 35712.818
965.28174 10767.089 35712.818
965.31 10657.574 35712.818
965.36757 10657.574 35790.45
965.45617 10797.834 35790.45
965.46 10683.257 35790.45
965.54952 10683.257 35543.42
965.61 11023.654 35543.42
965.6403 11023.654 35608.815
965.7323 11295.697 35608.815
965.76 11534.759 35608.815
965.82013 11534.759 35761.117
965.91 11391.468 35761.117
965.91339 11391.468 35773.222
966.00261 11530.431 35773.222
966.06 11068.39 35773.222
966.09939 11068.39 35457.003
966.19252 11400.377 35457.003
966.21 11227.693 35457.003
966.28939 11227.693 35470.132
966.36 11548.616 35470.132
966.38191 11548.616 35402.297
966.47896 11387.825 35402.297
966.51 11234.086 35402.297
966.57635 11234.086 35600.311
966.66 11056.166 35600.311
966.67339 11056.166 35668.572
966.7727 11121.932 35668.572
966.81 11285.218 35668.572
966.87009 11285.218 35674.65
966.96 11471.912 35674.65
966.97117 11471.912 35543.414
967.07657 11427.358 35543.414
967.11 11767.91 35543.414
967.17404 11767.91 35696.969
967.26 11657.001 35696.969
967.27796 11657.001 35306.756
967.37726 11712.284 35306.756
967.41 11426.042 35306.756
967.48361 11426.042 35591.952
967.56 11750.866 35591.952
967.59257 11750.866 35433.709
967.69804 11614.484 35433.709
967.71 12074.487 35433.709
967.80239 12074.487 35773.567
967.86 11673.779 35773.567
967.9073 11673.779 35796.988
968.01 11603.463 35796.988
968.01457 11603.463 35950.102
968.12926 11692.06 35950.102
968.16 11834.972 35950.102
968.23774 11834.972 36234.761
968.31 12177.161 36234.761
968.35026 12177.161 36364.635
968.456 12728.537 36364.635
968.46 12442.003 36364.635
968.56887 12442.003 36072.129
968.61 12581.711 36072.129
968.684 12581.711 36183.07
968.76 12239.005 36183.07
968.79878 12239.005 36172.243
968.91 12391.493 36172.243
968.91139 12391.493 36378.873
969.01761 12607.601 36378.873
969.06 12393.661 36378.873
969.13048 12393.661 36317.672
969.21 12443.417 36317.672
969.24504 12443.417 36670.874
969.35983 12097.503 36670.874
969.36 12258.653 36670.874
969.47252 12258.653 36170.703
969.51 12096.811 36170.703
969.57922 12096.811 36386.455
969.66 11962.321 36386.455
969.69209 11962.321 36116.426
969.80652 11572.755 36116.426
969.81 11180.865 36116.426
969.92087 11180.865 36260.21
969.96 11320.696 36260.21
970.03365 11320.696 36336.536
970.11 11157.322 36336.536
970.14083 11157.322 36648.871
970.2537 11318.051 36648.871
970.26 11164.783 36648.871
970.36804 11164.783 36182.948
970.41 11005.476 36182.948
970.48191 11005.476 36419.81
970.56 11243.285 36419.81
970.59478 11243.285 36587.462
970.70252 11101.866 36587.462
970.71 11225.704 36587.462
970.8153 11225.704 36885.263
970.86 11179.779 36885.263
970.92957 11179.779 36766.459
971.01 10770.751 36766.459
971.04296 10770.751 36737.557
971.15591 10883.77 36737.557
971.16 10663.657 36737.557
971.26422 10663.657 36525.555
971.31 10941.37 36525.555
971.37691 10941.37 36850.031
971.46 11015.68 36850.031
971.49109 11015.68 36814.653
971.604 10959.417 36814.653
971.61 11081.195 36814.653
971.71704 11081.195 36949.671
971.76 10765.549 36949.671
971.82591 10765.549 37190.788
971.91 10933.995 37190.788
971.93852 10933.995 37274.343
972.05261 10778.555 37274.343
972.06 10807.29 37274.343
972.16504 10807.29 37052.323
972.21 10705.144 37052.323
972.27817 10705.144 37116.593
972.36 10929.115 37116.593
972.38761 10929.115 37011.967
972.50013 11153.062 37011.967
972.51 11396.96 37011.967
972.61413 11396.96 37411.855
972.66 11336.668 37411.855
972.72609 11336.668 37278.404
972.81 11358.798 37278.404
972.8393 11358.798 37571.446
972.9493 11045.806 37571.446
972.96 11154.275 37571.446
973.06174 11154.275 37614.752
973.11 11062.54 37614.752
973.17565 11062.54 37573.681
973.26 10917.688 37573.681
973.28713 10917.688 37815.362
973.40043 10973.804 37815.362
973.41 10716.432 37815.362
973.511 10716.432 37517.255
973.56 11024.105 37517.255
973.62335 11024.105 37442.582
973.71 11033.576 37442.582
973.73717 11033.576 37016.505
973.84817 10828.65 37016.505
973.86 10820.015 37016.505
973.96157 10820.015 37221.293
974.01 10572.259 37221.293
974.0727 10572.259 37073.336
974.16 10683.069 37073.336
974.18496 10683.069 37264.403
974.2987 10752.165 37264.403
974.31 10847.777 37264.403
974.40922 10847.777 37231.539
974.46 10840.888 37231.539
974.5227 10840.888 37039.691
974.61 10923.099 37039.691
974.63439 10923.099 36782.019
974.74657 11093.105 36782.019
974.76 11234.528 36782.019
974.86022 11234.528 37367.584
974.91 10863.741 37367.584
974.97026 10863.741 37161.89
975.06 10950.898 37161.89
975.08383 10950.898 36948.875
975.19609 10423.329 36948.875
975.21 10799.667 36948.875
975.30817 10799.667 36686.85
975.36 11037.062 36686.85
975.42174 11037.062 36591.712
975.51 11030.802 36591.712
975.5313 11030.802 36512.537
975.64496 11006.861 36512.537
975.66 10763.913 36512.537
975.75778 10763.913 36419.797
975.81 10655.585 36419.797
975.86978 10655.585 36114.548
975.96 10911.965 36114.548
975.98326 10911.965 35739.753
976.09235 10768.809 35739.753
976.11 10666.922 35739.753
976.20609 10666.922 35655.362
976.26 10502.3 35655.362
976.31896 10502.3 35377.914
976.41 10488.169 35377.914
976.43139 10488.169 35168.839
976.54478 10438.438 35168.839
976.56 10359.651 35168.839
976.65339 10359.651 34976.041
976.71 10299.386 34976.041
976.76722 10299.386 34682.749
976.86 10075.256 34682.749
976.88009 10075.256 34630.082
976.993 10144.781 34630.082
977.01 10111.51 34630.082
977.1063 10111.51 34147.839
977.16 9944.6757 34147.839
977.21443 9944.6757 34035.989
977.31 10057.846 34035.989
977.32835 10057.846 33682.899
977.44122 9886.4941 33682.899
977.46 9932.5553 33682.899
977.55461 9932.5553 33682.162
977.61 10021.946 33682.162
977.66783 10021.946 33555.412
977.76 10175.082 33555.412
977.77548 10175.082 33031.317
977.88948 9960.5757 33031.317
977.91 9675.1109 33031.317
978.00235 9675.1109 33147.378
978.06 9706.1534 33147.378
978.11622 9706.1534 32885.909
978.21 9882.7075 32885.909
978.22935 9882.7075 33054.259
978.33652 9987.8811 33054.259
978.36 10200.054 33054.259
978.45061 10200.054 32951.986
978.51 9931.8338 32951.986
978.56348 9931.8338 32935.029
978.66 9870.124 32935.029
978.67783 9870.124 33001
978.79087 9922.467 33001
978.81 10002.858 33001
978.89809 10002.858 32901.758
978.96 10311.886 32901.758
979.01174 10311.886 32374.739
979.11 10371.268 32374.739
979.12461 10371.268 32415.016
979.23943 10625.275 32415.016
979.26 10850.991 32415.016
979.35239 10850.991 31755.954
979.41 10877.106 31755.954
979.4597 10877.106 31805.828
979.56 10951.164 31805.828
979.57287 10951.164 31663.907
979.68574 11078.912 31663.907
979.71 10942.898 31663.907
979.80104 10942.898 31734.305
979.86 10771.203 31734.305
979.91391 10771.203 31646.068
980.01 10708.751 31646.068
980.0213 10708.751 31661.821
980.134 11150.382 31661.821
980.16 11176.327 31661.821
980.24687 11176.327 31569.737
980.31 11129.411 31569.737
980.36265 11129.411 31468.865
980.46 11103.78 31468.865
980.47543 11103.78 31502.132
980.58291 11049.731 31502.132
980.61 11475.048 31502.132
980.69513 11475.048 31191.074
980.76 11322.575 31191.074
980.808 11322.575 31019.181
980.91 11271.057 31019.181
980.92426 11271.057 30744.715
981.03696 11092.517 30744.715
981.06 11151.621 30744.715
981.14452 11151.621 30814.812
981.21 11384.271 30814.812
981.25626 11384.271 30701.056
981.36 11633.426 30701.056
981.36913 11633.426 30559.654
981.48587 11464.482 30559.654
981.51 11327.466 30559.654
981.59848 11327.466 30474.075
981.66 11335.554 30474.075
981.70613 11335.554 30471.501
981.81 11305.281 30471.501
981.81739 11305.281 30455.036
981.93026 11127.242 30455.036
981.96 11034.186 30455.036
982.04748 11034.186 30639.75
982.11 11105.414 30639.75
982.16 11105.414 30650.781
982.26 10992.075 30650.781
982.26774 10992.075 30611.649
982.37852 11301.101 30611.649
982.41 11562.092 30611.649
982.49139 11562.092 30689.532
982.56 11553.145 30689.532
982.60909 11553.145 30858.404
982.71 11386.519 30858.404
982.72152 11386.519 30786.065
982.82935 11342.664 30786.065
982.86 11465.694 30786.065
982.93965 11465.694 30682.588
983.01 11735.853 30682.588
983.05252 11735.853 30752.365
983.16 11737.849 30752.365
983.1707 11737.849 30637.21
983.28304 11520.088 30637.21
983.31 11437.022 30637.21
983.39096 11437.022 30797.203
983.46 11620.765 30797.203
983.50078 11620.765 30997.063
983.61 12198.69 30997.063
983.61365 12198.69 31056.445
983.7323 11970.663 31056.445
983.76 12171.091 31056.445
983.84457 12171.091 31167.408
983.91 11662.093 31167.408
983.95257 11662.093 31214.915
984.06 11739.403 31214.915
984.06191 11739.403 31229.517
984.17478 11937.062 31229.517
984.21 11876.376 31229.517
984.29391 11876.376 31318.165
984.36 11652.681 31318.165
984.40609 11652.681 31333.855
984.51 11694.747 31333.855
984.51417 11694.747 31593.851
984.62304 11775.134 31593.851
984.66 11710.637 31593.851
984.73591 11710.637 31638.846
984.81 11880.171 31638.846
984.85496 11880.171 31944.416
984.96 11589.384 31944.416
984.96761 11589.384 31654.815
985.07578 11200.372 31654.815
985.11 11255.231 31654.815
985.18417 11255.231 31969.398
985.26 11172.389 31969.398
985.29704 11172.389 31871.996
985.41 11003.451 31871.996
985.416 11003.451 32225.753
985.52913 10934.093 32225.753
985.56 10528.71 32225.753
985.63739 10528.71 32180.649
985.71 10562.908 32180.649
985.7453 10562.908 32427.696
985.85817 10499.275 32427.696
985.86 10653.606 32427.696
985.97704 10653.606 32245.7
986.01 10299.759 32245.7
986.09065 10299.759 32519.009
986.16 9754.3694 32519.009
986.199 9754.3694 32250.674
986.30643 9843.759 32250.674
986.31 9626.6357 32250.674
986.4193 9626.6357 32604.151
986.46 9971.1965 32604.151
986.53809 9971.1965 32090.825
986.61 9894.3232 32090.825
986.65217 9894.3232 32539.483
986.76 9794.0864 32539.483
986.76061 9794.0864 32547.436
986.86757 9763.9145 32547.436
986.91 10059.401 32547.436
986.98043 10059.401 32731.9
987.06 10051.158 32731.9
987.09913 10051.158 32772.562
987.21 10005.663 32772.562
987.2137 10005.663 32977.345
987.32222 9881.7395 32977.345
987.36 9901.367 32977.345
987.42926 9901.367 33212.711
987.51 10460.942 33212.711
987.54157 10460.942 33304.05
987.66 10761.741 33304.05
987.66017 10761.741 33361.224
987.77496 10571.413 33361.224
987.81 10325.533 33361.224
987.88383 10325.533 33538.477
987.96 10340.478 33538.477
987.99096 10340.478 33576.786
988.1027 10392.373 33576.786
988.11 10617.086 33576.786
988.22122 10617.086 33760.598
988.26 10529.839 33760.598
988.336 10529.839 34118.057
988.41 10265.381 34118.057
988.44543 10265.381 34347.207
988.55265 10245.058 34347.207
988.56 10644.795 34347.207
988.66383 10644.795 34380.244
988.71 10745.083 34380.244
988.78226 10745.083 34458.982
988.86 10827.41 34458.982
988.89704 10827.41 34584.033
989.00704 10605.822 34584.033
989.01 10420.109 34584.033
989.11435 10420.109 34577.121
989.16 10567.873 34577.121
989.22496 10567.873 34630.775
989.31 10652.238 34630.775
989.3433 10652.238 34615.061
989.45809 10603.875 34615.061
989.46 10223.752 34615.061
989.56865 10223.752 34899.143
989.61 10059.385 34899.143
989.67604 10059.385 35124.137
989.76 10137.121 35124.137
989.78609 10137.121 35456.879
989.90435 10092.131 35456.879
989.91 9801.883 35456.879
990.01913 9801.883 35577.127
990.06 9197.4474 35577.127
990.13026 9197.4474 35841.046
990.21 9046.3482 35841.046
990.23774 9046.3482 35831.145
990.34748 9737.1907 35831.145
990.36 9862.5122 35831.145
990.46539 9862.5122 36095.952
990.51 9840.0764 36095.952
990.58017 9840.0764 36080.326
990.66 9576.6048 36080.326
990.69187 9576.6048 36609.182
990.79943 9616.6065 36609.182
990.81 10091.138 36609.182
990.90909 10091.138 36668.677
990.96 10327.509 36668.677
991.02643 10327.509 37281.966
991.11 10285.031 37281.966
991.14122 10285.031 37294.605
991.25348 9934.5319 37294.605
991.26 9787.7455 37294.605
991.36113 9787.7455 37178.966
991.41 9717.8646 37178.966
991.4707 9717.8646 37358.293
991.56 9920.4896 37358.293
991.58748 9920.4896 36987.11
991.70226 9702.292 36987.11
991.71 9513.6612 36987.11
991.81509 9513.6612 37113.729
991.86 9299.2381 37113.729
991.92283 9299.2381 37039.846
992.01 9320.4171 37039.846
992.0323 9320.4171 37092.108
992.14852 9658.3259 37092.108
992.16 9510.1652 37092.108
992.2633 9510.1652 37010.883
992.31 9519.2968 37010.883
992.3767 9519.2968 37132.171
992.46 9511.7163 37132.171
992.48452 9511.7163 37450.157
992.59391 9501.5985 37450.157
992.61 9837.1657 37450.157
992.70957 9837.1657 37537.683
992.76 9665.6471 37537.683
992.82435 9665.6471 37395.38
992.91 9037.6919 37395.38
992.9383 9037.6919 37458.261
993.04622 9183.5823 37458.261
993.06 9275.9177 37458.261
993.15552 9275.9177 37505.577
993.21 9539.4002 37505.577
993.27061 9539.4002 37549.486
993.36 9226.1451 37549.486
993.38539 9226.1451 37605.494
993.49991 8719.4484 37605.494
993.51 8668.5722 37605.494
993.60791 8668.5722 37662.947
993.66 8654.303 37662.947
993.71713 8654.303 37551.931
993.81 8822.7284 37551.931
993.83165 8822.7284 37641.601
993.94643 8662.1618 37641.601
993.96 8426.8382 37641.601
994.06152 8426.8382 37513.404
994.11 8361.4793 37513.404
994.16961 8361.4793 37345.262
994.26 8941.0477 37345.262
994.27874 8941.0477 37230.902
994.3927 9127.5407 37230.902
994.41 9357.4998 37230.902
994.50748 9357.4998 37165.952
994.56 9266.3391 37165.952
994.62313 9266.3391 36863.63
994.71 9078.4177 36863.63
994.7313 9078.4177 37016.748
994.84035 9382.6447 37016.748
994.86 9385.5362 37016.748
994.95374 9385.5362 36752.239
995.01 9302.973 36752.239
995.06852 9302.973 36762.788
995.16 9170.0473 36762.788
995.18474 9170.0473 36617.78
995.293 8969.4141 36617.78
995.31 9181.7868 36617.78
995.40196 9181.7868 36569.38
995.46 9481.255 36569.38
995.51478 9481.255 36501.941
995.61 9246.7646 36501.941
995.62957 9246.7646 36368.875
995.74635 9060.6308 36368.875
995.76 8886.4141 36368.875
995.8547 8886.4141 36678.701
995.91 8966.1862 36678.701
995.96357 8966.1862 36552.859
996.06 9126.828 36552.859
996.07583 9126.828 36848.97
996.19061 9098.1878 36848.97
996.21 9106.5511 36848.97
996.30748 9106.5511 36775.534
996.36 8967.38 36775.534
996.41639 8967.38 37275.429
996.51 9127.1297 37275.429
996.52517 9127.1297 37249.942
996.63687 9312.6311 37249.942
996.66 9343.8359 37249.942
996.75165 9343.8359 37218.618
996.81 8829.9831 37218.618
996.86861 8829.9831 37063.892
996.96 8624.8264 37063.892
996.97809 8624.8264 37174.067
997.08678 8423.7298 37174.067
997.11 8565.0422 37174.067
997.19791 8565.0422 36865.429
997.26 8576.693 36865.429
997.3127 8576.693 36888.862
997.41 8478.7902 36888.862
997.42974 8478.7902 36759.638
997.53978 8318.1666 36759.638
997.56 8351.9239 36759.638
997.64839 8351.9239 36638.793
997.71 8498.7452 36638.793
997.75896 8498.7452 36570.818
997.86 8361.0892 36570.818
997.87374 8361.0892 36355.496
997.99087 8224.4034 36355.496
998.01 7910.6824 36355.496
998.10148 7910.6824 36360.531
998.16 7971.89 36360.531
998.21 7971.89 36274.061
998.31 8040.0367 36274.061
998.32 8040.0367 36161.323
998.43478 7906.4567 36161.323
998.46 7912.3282 36161.323
998.552 7912.3282 36243.484
998.61 7719.063 36243.484
998.66317 7719.063 36274.691
998.76 7547.3878 36274.691
998.77161 7547.3878 36235.222
998.88152 7580.8409 36235.222
998.91 7802.9612 36235.222
998.99583 7802.9612 36342.922
999.06 7933.6283 36342.922
999.11313 7933.6283 36729.399
999.21 7749.1389 36729.399
999.22487 7749.1389 36617.825
999.33322 7599.6469 36617.825
999.36 8062.5827 36617.825
999.44304 8062.5827 37287.941
999.51 8053.4174 37287.941
999.55687 8053.4174 37295.256
999.66 8029.8655 37295.256
999.67426 8029.8655 37797.142
999.78657 7738.779 37797.142
999.81 7550.2584 37797.142
999.89483 7550.2584 37636.738
999.96 7730.0638 37636.738
1000.00457 7730.0638 37373.457
1000.11 7754.2889 37373.457
1000.11791 7754.2889 37365.73
1000.23539 7721.9884 37365.73
1000.26 7655.6979 37365.73
1000.34826 7655.6979 37265.841
1000.41 7960.6432 37265.841
1000.46487 7960.6432 37148.124
1000.56 7977.2922 37148.124
1000.57965 7977.2922 37382.533
1000.69948 7961.3482 37382.533
1000.71 8034.9315 37382.533
1000.82078 8034.9315 37404.954
1000.86 8211.1148 37404.954
1000.94209 8211.1148 36950.652
1001.01 8200.1052 36950.652
1001.06383 8200.1052 36991.568
1001.16 8184.9735 36991.568
1001.18557 8184.9735 37195.027
1001.30857 8292.2366 37195.027
1001.31 8468.3603 37195.027
1001.4383 8468.3603 37164.557
1001.46 8269.3212 37164.557
1001.56491 8269.3212 37428.141
1001.61 8036.2808 37428.141
1001.69361 8036.2808 37635.004
1001.76 8051.1532 37635.004
1001.81891 8051.1532 37720.949
1001.91 8383.983 37720.949
1001.94978 8383.983 37772.406
1002.06 8359.575 37772.406
1002.08491 8359.575 38147.24
1002.21 7904.3763 38147.24
1002.21857 7904.3763 38124.544
1002.35074 7997.2344 38124.544
1002.36 8156.1821 38124.544
1002.48439 8156.1821 38188.175
1002.51 8284.6779 38188.175
1002.62017 8284.6779 38315.802
1002.66 8449.2714 38315.802
1002.76235 8449.2714 38570.61
1002.81 8257.8944 38570.61
1002.89948 8257.8944 38750.047
1002.96 8322.5858 38750.047
1003.04 8322.5858 39010.821
1003.11 8343.6565 39010.821
1003.17913 8343.6565 38985.334
1003.26 8307.6278 38985.334
1003.32139 8307.6278 39558.45
1003.41 8302.2248 39558.45
1003.45852 8302.2248 39662.033
1003.56 8503.2951 39662.033
1003.59896 8503.2951 39229.164
1003.71 8609.9613 39229.164
1003.73809 8609.9613 39330.028
1003.86 8447.4212 39330.028
1003.88043 8447.4212 38992.285
1004.01 8439.2351 38992.285
1004.01757 8439.2351 38825.805
1004.15791 8664.4769 38825.805
1004.16 8808.477 38825.805
1004.29704 8808.477 38286.18
1004.31 8785.6738 38286.18
1004.43948 8785.6738 38212.328
1004.46 9036.3078 38212.328
1004.57661 9036.3078 38284.926
1004.61 9129.2029 38284.926
1004.71687 9129.2029 38253.526
1004.76 9251.2388 38253.526
1004.856 9251.2388 38408.555
1004.91 8931.6238 38408.555
1004.99852 8931.6238 38278.02
1005.06 8739.5573 38278.02
1005.13565 8739.5573 38041.251
1005.21 8974.146 38041.251
1005.27583 8974.146 37904.735
1005.36 8960.82 37904.735
1005.41496 8960.82 37877.515
1005.51 8961.531 37877.515
1005.55757 8961.531 37876.899
1005.66 8693.4065 37876.899
1005.6947 8693.4065 37764.459
1005.81 8735.627 37764.459
1005.83478 8735.627 37731.211
1005.96 8685.7717 37731.211
1005.97391 8685.7717 37280.915
1006.11 8631.7724 37280.915
1006.11661 8631.7724 37065.982
1006.25374 8650.6923 37065.982
1006.26 8673.4405 37065.982
1006.39374 8673.4405 36978.385
1006.41 8819.1577 36978.385
1006.53287 8819.1577 36876.266
1006.56 8575.6595 36876.266
1006.67565 8575.6595 36761.661
1006.71 8377.2715 36761.661
1006.81278 8377.2715 36706.109
1006.86 8385.8756 36706.109
1006.9527 8385.8756 36663.044
1007.01 8483.4475 36663.044
1007.09183 8483.4475 36308.788
1007.16 8268.6638 36308.788
1007.2347 8268.6638 36379.668
1007.31 8506.9791 36379.668
1007.37183 8506.9791 36198.799
1007.46 8711.5124 36198.799
1007.51165 8711.5124 36421.583
1007.61 8852.5423 36421.583
1007.65078 8852.5423 36221.798
1007.76 8457.911 36221.798
1007.79374 8457.911 35926.578
1007.91 8562.0142 35926.578
1007.93087 8562.0142 35492.179
1008.06 8483.5642 35492.179
1008.07061 8483.5642 35912.418
1008.20974 8817.8206 35912.418
1008.21 8715.2258 35912.418
1008.35278 8715.2258 35698.431
1008.36 8527.6485 35698.431
1008.48991 8527.6485 35356.56
1008.51 8654.5075 35356.56
1008.62957 8654.5075 35491.163
1008.67 8759.305 35491.163
1008.7687 8759.305 35371.252
1008.83 8766.8891 35371.252
1008.91183 8766.8891 35454.393
1009 8638.941 35454.393
1009.04896 8638.941 35228.215
1009.17 8760.8192 35228.215
1009.18852 8760.8192 35152.212
1009.32765 8798.6689 35152.212
1009.35 8777.2148 35152.212
1009.47087 8777.2148 34894.211
1009.53 8714.916 34894.211
1009.608 8714.916 34861.477
1009.72 8738.6289 34861.477
1009.74748 8738.6289 34622.909
1009.88661 9030.548 34622.909
1009.91 9000.2034 34622.909
1010.02991 9000.2034 34561.306
1010.11 8891.9401 34561.306
1010.16704 8891.9401 34394.766
1010.30643 8987.0755 34394.766
1010.31 9477.8075 34394.766
1010.44557 9477.8075 34287.935
1010.52 9170.4053 34287.935
1010.58896 9170.4053 34042.553
1010.72609 8739.6592 34042.553
1010.73 8512.562 34042.553
1010.86539 8512.562 33977.874
1010.95 8584.8921 33977.874
1011.00452 8584.8921 33698.379
1011.148 8358.7024 33698.379
1011.17 8291.516 33698.379
1011.28513 8291.516 33844.943
1011.4 8087.6407 33844.943
1011.42435 8087.6407 33535.195
1011.56348 8217.7458 33535.195
1011.63 8286.3478 33535.195
1011.70704 8286.3478 33479.617
1011.84417 8109.9257 33479.617
1011.87 7932.6546 33479.617
1011.9833 7932.6546 33200.744
1012.11 7920.1656 33200.744
1012.12243 7920.1656 33209.743
1012.26609 7988.0448 33209.743
1012.36 7714.4194 33209.743
1012.40322 7714.4194 33275.061
1012.54226 7865.0821 33275.061
1012.61 7918.0359 33275.061
1012.68139 7918.0359 33488.889
1012.82513 7918.0998 33488.889
1012.87 7679.7957 33488.889
1012.96226 7679.7957 33392.104
1013.10122 7409.7265 33392.104
1013.13 7550.9657 33392.104
1013.24035 7550.9657 33412.64
1013.38417 7487.6434 33412.64
1013.4 7324.7741 33412.64
1013.5213 7324.7741 33089.129
1013.66017 6857.3659 33089.129
1013.67 6833.5086 33089.129
1013.7993 6833.5086 33195.741
1013.94322 6884.66 33195.741
1013.95 6770.0924 33195.741
1014.08035 6770.0924 32737.793
1014.21913 6708.0929 32737.793
1014.23 6958.7913 32737.793
1014.35826 6958.7913 32938.358
1014.50226 7095.1268 32938.358
1014.52 7024.2487 32938.358
1014.63939 7024.2487 32330.853
1014.77809 7193.1431 32330.853
1014.81 7253.858 32330.853
1014.91722 7253.858 32375.235
1015.0613 7331.7415 32375.235
1015.11 7425.9759 32375.235
1015.19843 7425.9759 32444.521
1015.33704 7631.0636 32444.521
1015.41 7630.3815 32444.521
1015.47617 7630.3815 32180.351
1015.62035 7744.071 32180.351
1015.71 7595.3081 32180.351
1015.75748 7595.3081 32020.714
1015.896 7512.4772 32020.714
1016.01 7571.9134 32020.714
1016.03513 7571.9134 31821.71
1016.17939 7614.671 31821.71
1016.31 7653.6608 31821.71
1016.31652 7653.6608 31789.368
1016.45496 7457.9184 31789.368
1016.59409 7725.4013 31789.368
1016.61 7706.6898 31789.368
1016.73843 7706.6898 31793.799
1016.87557 7676.4196 31793.799
1016.91 7781.8412 31793.799
1017.01391 7781.8412 31711.538
1017.15304 7733.8487 31711.538
1017.21 7788.6646 31711.538
1017.29748 7788.6646 31685.892
1017.43461 7914.0728 31685.892
1017.51 7958.2424 31685.892
1017.57287 7958.2424 31549.599
1017.712 7840.345 31549.599
1017.81 7858.4769 31549.599
1017.85652 7858.4769 31605.356
1017.99365 7649.9919 31605.356
1018.11 7755.9702 31605.356
1018.13183 7755.9702 31744.302
1018.27096 7841.1083 31744.302
1018.41 7716.703 31744.302
1018.41557 7716.703 31897.014
1018.5527 7627.5939 31897.014
1018.69078 7669.9063 31897.014
1018.71 7818.8314 31897.014
1018.82991 7818.8314 32050.017
1018.97461 7625.1557 32050.017
1019.01 7613.3406 32050.017
1019.11174 7613.3406 32076.842
1019.24974 7566.8241 32076.842
1019.31 7648.615 32076.842
1019.38887 7648.615 32070.794
1019.53365 7734.5397 32070.794
1019.61 7891.9277 32070.794
1019.67078 7891.9277 32092.636
1019.8087 7765.9893 32092.636
1019.91 8109.7383 32092.636
1019.94783 8109.7383 32310.639
1020.0927 8069.0606 32310.639
1020.21 7895.1239 32310.639
1020.22983 7895.1239 32550.701
1020.36765 7957.2653 32550.701
1020.50678 8050.0586 32550.701
1020.51 7885.2056 32550.701
1020.65174 7885.2056 32667.529
1020.78887 7713.901 32667.529
1020.81 7676.5323 32667.529
1020.92661 7676.5323 32577.181
1021.06574 7741.8471 32577.181
1021.11 7609.6173 32577.181
1021.21078 7609.6173 32303.719
1021.34791 7349.4284 32303.719
1021.41 7217.8369 32303.719
1021.48557 7217.8369 32257.344
1021.6247 7269.3868 32257.344
1021.71 7114.3311 32257.344
1021.76983 7114.3311 32122.793
1021.90696 7063.1274 32122.793
1022.01 6936.8742 32122.793
1022.04452 6936.8742 32079.623
1022.18365 7067.7412 32079.623
1022.31 6898.7063 32079.623
1022.32887 6898.7063 32058.325
1022.466 6980.2502 32058.325
1022.60348 6884.4727 32058.325
1022.61 6784.7764 32058.325
1022.74261 6784.7764 32226.628
1022.88791 6583.1681 32226.628
1022.91 6529.4793 32226.628
1023.02504 6529.4793 32419.606
1023.16243 6196.2589 32419.606
1023.21 6269.1307 32419.606
1023.30157 6269.1307 32469.895
1023.44696 6228.8726 32469.895
1023.51 6431.9971 32469.895
1023.58409 6431.9971 32720.733
1023.72139 6403.5251 32720.733
1023.81 6689.6999 32720.733
1023.86052 6689.6999 32714.097
1024.006 6570.5953 32714.097
1024.11 6914.9341 32714.097
1024.14313 6914.9341 32601.317
1024.28035 7046.936 32601.317
1024.41 7361.2661 32601.317
1024.41948 7361.2661 32617.887
1024.56504 7735.2855 32617.887
1024.70217 7699.489 32617.887
1024.71 7753.7694 32617.887
1024.8393 7753.7694 32490.949
1024.97843 7778.598 32490.949
1025.01 7982.3605 32490.949
1025.124 7982.3605 32434.736
1025.26122 7903.168 32434.736
1025.31 7947.191 32434.736
1025.39826 7947.191 32282.405
1025.54417 8349.6846 32282.405
1025.61 8249.6613 32282.405
1025.68991 8249.6613 32291.996
1025.83548 8429.5325 32291.996
1025.91 8492.9102 32291.996
1025.98826 8492.9102 32341.003
1026.13435 8413.9087 32341.003
1026.21 8435.5365 32341.003
1026.28835 8435.5365 32649.338
1026.44974 8584.1363 32649.338
1026.51 8440.5792 32649.338
1026.60278 8440.5792 33065.558
1026.75696 8512.6239 33065.558
1026.81 8366.7119 33065.558
1026.92678 8366.7119 33384.378
1027.08861 8399.6875 33384.378
1027.11 8192.4986 33384.378
1027.24965 8192.4986 33652.654
1027.41 8407.7439 33652.654
1027.41957 8407.7439 33606.195
1027.58991 7989.5916 33606.195
1027.71 7829.6756 33606.195
1027.75974 7829.6756 33720.702
1027.93652 7770.3549 33720.702
1028.01 7325.8526 33720.702
1028.10696 7325.8526 33907.19
1028.28522 7497.8937 33907.19
1028.31 7646.086 33907.19
1028.47087 7646.086 34331.127
1028.61 7630.3869 34331.127
1028.64826 7630.3869 34340.46
1028.82652 7547.4314 34340.46
1028.91 7630.7955 34340.46
1029.02052 7630.7955 34315.385
1029.20696 7516.4673 34315.385
1029.21 7265.8437 34315.385
1029.38522 7265.8437 34155.107
1029.51 7286.2806 34155.107
1029.57913 7286.2806 34115.708
1029.76565 7117.2454 34115.708
1029.81 7067.358 34115.708
1029.94391 7067.358 34516.954
1030.11 7236.8223 34516.954
1030.13774 7236.8223 34712.01
1030.32435 7054.8526 34712.01
1030.41 6934.4464 34712.01
1030.50261 6934.4464 34842.142
1030.69635 7121.4126 34842.142
1030.71 7082.3993 34842.142
1030.88304 7082.3993 34933.88
1031.01 7047.8881 34933.88
1031.0613 7047.8881 34954.897
1031.25496 7219.5368 34954.897
1031.31 7190.0958 34954.897
1031.44174 7190.0958 34800.511
1031.61 7014.2849 34800.511
1031.62 7014.2849 34708.362
1031.81357 7145.3244 34708.362
1031.91 7135.1319 34708.362
1032.00043 7135.1319 34577.321
1032.1787 6989.8424 34577.321
1032.21 7231.2812 34577.321
1032.37217 7231.2812 34507.472
1032.51 7210.0296 34507.472
1032.55913 7210.0296 34488.337
1032.73739 7000.2967 34488.337
1032.81 7112.2622 34488.337
1032.93078 7112.2622 34352.006
1033.11 6942.4242 34352.006
1033.11783 6942.4242 34407.683
1033.29609 6875.0783 34407.683
1033.41 6870.7832 34407.683
1033.48939 6870.7832 34383.941
1033.67652 6807.0819 34383.941
1033.71 6856.6675 34383.941
1033.85478 6856.6675 34494.203
1034.01 7066.9669 34494.203
1034.048 7066.9669 34445.215
1034.23522 6943.4141 34445.215
1034.31 6983.8109 34445.215
1034.41348 6983.8109 34604.212
1034.60661 7502.8544 34604.212
1034.61 7423.6051 34604.212
1034.79391 7423.6051 34542.653
1034.91 7366.991 34542.653
1034.97217 7366.991 34673.402
1035.16522 7526.6662 34673.402
1035.21 7395.3153 34673.402
1035.35261 7395.3153 34399.385
1035.51 7512.4705 34399.385
1035.53087 7512.4705 34131.485
1035.72383 7606.8058 34131.485
1035.81 7445.612 34131.485
1035.9113 7445.612 33779.682
1036.08957 7553.4009 33779.682
1036.11 7659.7683 33779.682
1036.28243 7659.7683 33404.209
1036.41 7552.2998 33404.209
1036.47 7552.2998 33202.765
1036.64826 7439.5058 33202.765
1036.71 7447.925 33202.765
1036.84104 7447.925 32905.997
1037.01 7419.9521 32905.997
1037.0287 7419.9521 32656.657
1037.20696 7405.0594 32656.657
1037.31 7537.2615 32656.657
1037.39965 7537.2615 32333.067
1037.58739 7615.9285 32333.067
1037.61 7722.4036 32333.067
1037.76565 7722.4036 32310.498
1037.91 7733.9359 32310.498
1037.95826 7733.9359 32138.091
1038.14609 7585.8937 32138.091
1038.21 7441.851 32138.091
1038.32435 7441.851 32190.991
1038.51 7565.2229 32190.991
1038.51687 7565.2229 32205.24
1038.70478 7320.3758 32205.24
1038.81 6983.0084 32205.24
1038.88304 6983.0084 32027.893
1039.07548 7153.8648 32027.893
1039.11 6970.4142 32027.893
1039.26348 6970.4142 31983.042
1039.41 6932.3914 31983.042
1039.44174 6932.3914 31749.955
1039.63409 7140.9361 31749.955
1039.71 6784.1716 31749.955
1039.82217 6784.1716 31555.957
1040.00043 6732.9222 31555.957
1040.01 6959.389 31555.957
1040.1927 6959.389 31672.322
1040.31 6763.1023 31672.322
1040.38087 6763.1023 31674.305
1040.55913 6626.5611 31674.305
1040.61 6714.3183 31674.305
1040.7513 6714.3183 31651.946
1040.91 6723.357 31651.946
1040.93957 6723.357 31645.496
1041.11783 6638.4455 31645.496
1041.21 6727.1495 31645.496
1041.30991 6727.1495 31534.944
1041.49826 6581.475 31534.944
1041.51 6534.1632 31534.944
1041.67652 6534.1632 31263.226
1041.81 6481.6266 31263.226
1041.86852 6481.6266 31356.078
1042.05696 6297.4224 31356.078
1042.11 6360.1037 31356.078
1042.23522 6360.1037 31434.847
1042.41 6465.4983 31434.847
1042.42713 6465.4983 31672.387
1042.61565 6382.3341 31672.387
1042.71 6418.1276 31672.387
1042.79391 6418.1276 31657.049
1042.98574 6718.1623 31657.049
1043.01 6563.2881 31657.049
1043.17435 6563.2881 31893.235
1043.31 6536.7249 31893.235
1043.35261 6536.7249 31889.299
1043.54435 6768.081 31889.299
1043.61 6635.1772 31889.299
1043.73304 6635.1772 32060.891
1043.91 6521.9224 32060.891
1043.9113 6521.9224 32023.653
1044.10296 6690.1266 32023.653
1044.21 6532.7225 32023.653
1044.29174 6532.7225 32162.465
1044.47 6487.9105 32162.465
1044.51 6572.1869 32162.465
1044.66157 6572.1869 32287.137
1044.81 6573.5199 32287.137
1044.85043 6573.5199 32315.125
1045.0287 6623.1917 32315.125
1045.11 6649.8347 32315.125
1045.22017 6649.8347 32393.949
1045.40913 6557.3582 32393.949
1045.41 6506.9006 32393.949
1045.58739 6506.9006 32433.44
1045.71 6763.9319 32433.44
1045.77878 6763.9319 32804.21
1045.96783 6671.886 32804.21
1046.01 6674.363 32804.21
1046.14609 6674.363 32972.548
1046.31 6825.8985 32972.548
1046.33739 6825.8985 33120.976
1046.52652 6704.9872 33120.976
1046.61 6776.3343 33120.976
1046.70478 6776.3343 33192.418
1046.896 6871.1695 33192.418
1046.91 6639.3817 33192.418
1047.08522 6639.3817 33547.461
1047.21 6510.8698 33547.461
1047.26348 6510.8698 33576.994
1047.45461 6700.3868 33576.994
1047.51 6586.8137 33576.994
1047.64391 6586.8137 33667.949
1047.81 6694.4078 33667.949
1047.82217 6694.4078 33550.793
1048.01322 6831.5497 33550.793
1048.11 6715.2644 33550.793
1048.20261 6715.2644 33619.555
1048.38087 6739.6007 33619.555
1048.41 6928.3463 33619.555
1048.57183 6928.3463 33497.176
1048.71 6835.9225 33497.176
1048.7613 6835.9225 33395.221
1048.93957 6971.2091 33395.221
1049.01 7129.1255 33395.221
1049.13043 7129.1255 33101.255
1049.31 6956.9335 33101.255
1049.32 6956.9335 33008.463
1049.49826 7027.6149 33008.463
1049.61 7056.1987 33008.463
1049.68904 7056.1987 32883.84
1049.8787 6867.748 32883.84
1049.91 6860.79 32883.84
1050.05696 6860.79 32909.219
1050.21 6992.2531 32909.219
1050.24765 6992.2531 32972.787
1050.43739 6852.3945 32972.787
1050.51 6835.1749 32972.787
1050.61565 6835.1749 33290.146
1050.80626 6961.7728 33290.146
1050.81 6860.4503 33290.146
1050.99609 6860.4503 33611.077
1051.11 7029.8615 33611.077
1051.17435 7029.8615 33805.783
1051.36487 7256.0815 33805.783
1051.41 7212.3187 33805.783
1051.55478 7212.3187 33659.537
1051.71 7113.305 33659.537
1051.73304 7113.305 33798.334
1051.92348 7224.667 33798.334
1052.01 6938.3956 33798.334
1052.11348 6938.3956 33881.556
1052.29174 6873.9086 33881.556
1052.31 7060.0914 33881.556
1052.48209 7060.0914 33990.179
1052.61 6747.9655 33990.179
1052.67217 6747.9655 33993.08
1052.85043 6737.4738 33993.08
1052.91 6909.1922 33993.08
1053.0407 6909.1922 33907.119
1053.21 6701.3391 33907.119
1053.23087 6701.3391 33882.102
1053.40913 6739.557 33882.102
1053.51 6872.742 33882.102
1053.5993 6872.742 34036.72
1053.78957 6642.9695 34036.72
1053.81 6805.3258 34036.72
1053.96783 6805.3258 34163.201
1054.11 7072.8725 34163.201
1054.15791 7072.8725 34198.6
1054.34826 6866.0063 34198.6
1054.41 6864.4759 34198.6
1054.52652 6864.4759 34254.938
1054.71 7110.0227 34254.938
1054.71652 7110.0227 33922.32
1054.90696 6934.9685 33922.32
1055.01 6881.9801 33922.32
1055.08522 6881.9801 33805.887
1055.27513 6940.5912 33805.887
1055.31 6617.9334 33805.887
1055.46565 6617.9334 33554.277
1055.61 6573.3399 33554.277
1055.64391 6573.3399 33694.514
1055.83374 6655.8993 33694.514
1055.91 6731.6741 33694.514
1056.02783 6731.6741 33430.281
1056.21 6704.5901 33430.281
1056.22191 6704.5901 33477.139
1056.42009 6849.9986 33477.139
1056.51 6871.8072 33477.139
1056.63 6871.8072 33234.331
1056.81 6718.6336 33234.331
1056.83252 6718.6336 33120.404
1057.04643 6945.1733 33120.404
1057.11 6916.0812 33120.404
1057.26478 6916.0812 32997.082
1057.41 6874.745 32997.082
1057.48313 6874.745 32916.375
1057.70539 6968.2368 32916.375
1057.71 6783.0778 32916.375
1057.93957 6783.0778 32968.991
1058.01 6763.2469 32968.991
1058.16635 6763.2469 33028.699
1058.31 6912.0411 33028.699
1058.40435 6912.0411 33095.916
1058.61 6908.3594 33095.916
1058.64696 6908.3594 33222.456
1058.88957 6836.2951 33222.456
1058.91 6986.3271 33222.456
1059.13591 6986.3271 33341.775
1059.21 7015.0514 33341.775
1059.39435 7015.0514 33351.707
1059.51 6855.934 33351.707
1059.64539 6855.934 33190.202
1059.81 7069.4999 33190.202
1059.90748 7069.4999 33018.021
1060.11 7093.8446 33018.021
1060.17435 7093.8446 32967.058
1060.41 7163.7023 32967.058
1060.44122 7163.7023 33094.877
1060.71 7302.1972 33094.877
1060.71165 7302.1972 33173.451
1060.99435 7357.6104 33173.451
1061.01 7394.5432 33173.451
1061.26965 7394.5432 33069.136
1061.31 7346.9984 33069.136
1061.55235 7346.9984 33026.952
1061.61 7419.0827 33026.952
1061.82765 7419.0827 32980.245
1061.91 7578.9533 32980.245
1062.11035 7578.9533 33169.182
1062.21 7558.0176 33169.182
1062.38565 7558.0176 33233.127
1062.51 7733.4593 33233.127
1062.66835 7733.4593 32950.69
1062.81 7732.244 32950.69
1062.94365 7732.244 32899.917
1063.11 7777.1795 32899.917
1063.22635 7777.1795 32913.307
1063.41 7901.6754 32913.307
1063.50165 7901.6754 32866.704
1063.71 7858.9587 32866.704
1063.78435 7858.9587 32947
1064.01 7836.0359 32947
1064.05965 7836.0359 33114.315
1064.31 7970.5684 33114.315
1064.34235 7970.5684 33515.869
1064.61 8058.6196 33515.869
1064.61765 8058.6196 33356.688
1064.90035 7973.4339 33356.688
1064.91 7875.2653 33356.688
1065.17565 7875.2653 33640.769
1065.21 7867.8893 33640.769
1065.45835 7867.8893 33711.759
1065.51 7802.9367 33711.759
1065.73365 7802.9367 33896.706
1065.81 7961.5558 33896.706
1066.01635 7961.5558 34099.299
1066.11 7950.8551 34099.299
1066.29165 7950.8551 34260.951
1066.41 7987.1564 34260.951
1066.57435 7987.1564 34752.01
1066.71 7901.0173 34752.01
1066.84965 7901.0173 35031.081
1067.01 7974.3913 35031.081
1067.13235 7974.3913 35102.422
1067.31 7974.597 35102.422
1067.40765 7974.597 35278.99
1067.61 7997.546 35278.99
1067.69035 7997.546 35515.434
1067.91 8097.1658 35515.434
1067.96565 8097.1658 35692.493
1068.21 8024.3247 35692.493
1068.24835 8024.3247 36020.873
1068.51 8330.2351 36020.873
1068.52365 8330.2351 36183.003
1068.80635 8344.0887 36183.003
1068.81 8361.4742 36183.003
1069.08165 8361.4742 36256.043
1069.11 8328.902 36256.043
1069.36435 8328.902 36282.874
1069.41 8460.7295 36282.874
1069.63965 8460.7295 36508.696
1069.71 8344.208 36508.696
1069.92235 8344.208 36333.262
1070.01 8625.3671 36333.262
1070.19765 8625.3671 36567.452
1070.31 8721.71 36567.452
1070.48035 8721.71 36546.505
1070.61 8735.7774 36546.505
1070.75565 8735.7774 36526.392
1070.91 8660.2768 36526.392
1071.03835 8660.2768 36541.307
1071.21 8674.1654 36541.307
1071.31365 8674.1654 36770.115
1071.51 8729.0473 36770.115
1071.59635 8729.0473 36892.455
1071.81 8646.8836 36892.455
1071.87165 8646.8836 37050.73
1072.11 8633.896 37050.73
1072.15435 8633.896 37133.748
1072.41 8568.2391 37133.748
1072.42965 8568.2391 37191.487
1072.71 8587.6295 37191.487
1072.71235 8587.6295 37194.925
1072.98765 8620.1447 37194.925
1073.01 8652.3903 37194.925
1073.27035 8652.3903 37181.454
1073.31 8743.8057 37181.454
1073.54565 8743.8057 36786.148
1073.61 8701.846 36786.148
1073.82835 8701.846 36668.925
1073.91 8747.4933 36668.925
1074.10365 8747.4933 36651.331
1074.21 8732.1126 36651.331
1074.38635 8732.1126 36413.352
1074.51 8793.99 36413.352
1074.66165 8793.99 36293.355
1074.81 8429.8717 36293.355
1074.94435 8429.8717 36128.804
1075.11 8462.2512 36128.804
1075.21965 8462.2512 35852.249
1075.41 8440.458 35852.249
1075.50235 8440.458 35559.433
1075.71 8439.3408 35559.433
1075.77765 8439.3408 35312.121
1076.01 8312.3149 35312.121
1076.06035 8312.3149 35528.243
1076.31 8642.4746 35528.243
1076.33565 8642.4746 35345.456
1076.61 8494.4631 35345.456
1076.61835 8494.4631 34962.274
1076.89365 8486.3124 34962.274
1076.91 8452.8387 34962.274
1077.17635 8452.8387 34664.623
1077.21 8430.8677 34664.623
1077.45165 8430.8677 34368.854
1077.51 8456.8845 34368.854
1077.73435 8456.8845 34199.392
1077.81 8474.3507 34199.392
1078.00965 8474.3507 34082.037
1078.11 8548.0669 34082.037
1078.29235 8548.0669 34067.693
1078.41 8564.396 34067.693
1078.56765 8564.396 33977.505
1078.71 8596.287 33977.505
1078.85035 8596.287 34104.48
1079.01 8584.5329 34104.48
1079.12565 8584.5329 33954.102
1079.31 8545.8307 33954.102
1079.40835 8545.8307 34214.956
1079.61 8663.8648 34214.956
1079.68365 8663.8648 34501.569
1079.91 8568.188 34501.569
1079.96635 8568.188 34882.709
1080.21 8552.0658 34882.709
1080.24165 8552.0658 35122.026
1080.51 8469.1082 35122.026
1080.52435 8469.1082 35503.819
1080.79965 8474.7403 35503.819
1080.81 8428.7714 35503.819
1081.08235 8428.7714 35774.006
1081.11 8398.3779 35774.006
1081.35765 8398.3779 36303.355
1081.41 8507.8449 36303.355
1081.64035 8507.8449 36983.179
1081.71 8461.6543 36983.179
1081.91565 8461.6543 37763.108
1082.01 8470.3751 37763.108
1082.19835 8470.3751 38259.637
1082.31 8582.7514 38259.637
1082.47365 8582.7514 38964.814
1082.61 8273.3115 38964.814
1082.75635 8273.3115 39665.337
1082.91 8207.6031 39665.337
1083.03165 8207.6031 40058.586
1083.21 8208.7299 40058.586
1083.31435 8208.7299 40681.926
1083.51 8204.627 40681.926
1083.58965 8204.627 41546.805
1083.81 8272.1054 41546.805
1083.87235 8272.1054 42104.718
1084.11 8264.4824 42104.718
1084.14765 8264.4824 42812.217
1084.41 8313.4367 42812.217
1084.43035 8313.4367 43092.142
1084.70565 8388.4932 43092.142
1084.71 8302.4905 43092.142
1084.98835 8302.4905 43253.243
1085.01 8376.2145 43253.243
1085.26365 8376.2145 43118.129
1085.31 8335.9973 43118.129
1085.54635 8335.9973 43155.596
1085.61 8316.7725 43155.596
1085.82165 8316.7725 43219.94
1085.91 8264.647 43219.94
1086.10435 8264.647 43203.285
1086.21 8386.7916 43203.285
1086.37965 8386.7916 43030.339
1086.51 8367.6647 43030.339
1086.66235 8367.6647 43030.301
1086.81 8357.6104 43030.301
1086.93765 8357.6104 42987.038
1087.11 8280.0431 42987.038
1087.22035 8280.0431 42799.022
1087.41 8226.3515 42799.022
1087.49565 8226.3515 42626.142
1087.71 8214.6326 42626.142
1087.77835 8214.6326 42590.787
1088.01 8089.6365 42590.787
1088.05365 8089.6365 42387.443
1088.31 8227.1787 42387.443
1088.33635 8227.1787 41928.962
1088.61 8149.9984 41928.962
1088.61165 8149.9984 41489.296
1088.89435 8029.5376 41489.296
1088.91 8002.1626 41489.296
1089.16965 8002.1626 40717.405
1089.21 8127.7847 40717.405
1089.45235 8127.7847 39952.246
1089.51 8100.2463 39952.246
1089.72765 8100.2463 39409.297
1089.81 8078.6876 39409.297
1090.01035 8078.6876 38811.431
1090.11 8064.1038 38811.431
1090.28565 8064.1038 37939.04
1090.41 8039.138 37939.04
1090.56835 8039.138 36846.236
1090.71 8040.7501 36846.236
1090.84365 8040.7501 35633.732
1091.01 7949.8152 35633.732
1091.12635 7949.8152 34641.944
1091.31 8069.483 34641.944
1091.40165 8069.483 33639.002
1091.61 7988.2946 33639.002
1091.68435 7988.2946 32901.316
1091.91 8247.7922 32901.316
1091.95965 8247.7922 31935.563
1092.21 8286.4109 31935.563
1092.24235 8286.4109 31118.59
1092.51 8295.4471 31118.59
1092.51765 8295.4471 30057.983
1092.80035 8140.0095 30057.983
1092.81 8081.7278 30057.983
1093.07565 8081.7278 29624.87
1093.11 8064.515 29624.87
1093.35835 8064.515 29189.511
1093.41 8120.3007 29189.511
1093.63365 8120.3007 28858.525
1093.71 8232.8328 28858.525
1093.91635 8232.8328 28555.009
1094.01 8146.8654 28555.009
1094.19165 8146.8654 28354.11
1094.31 8157.9835 28354.11
1094.47435 8157.9835 28154.877
1094.61 8105.0673 28154.877
1094.74965 8105.0673 28166.543
1094.91 8244.8521 28166.543
1095.03235 8244.8521 28016.115
1095.21 8243.8895 28016.115
1095.30765 8243.8895 28079.216
1095.51 8208.617 28079.216
1095.59035 8208.617 27983.048
1095.81 8146.3662 27983.048
1095.86565 8146.3662 27999.91
1096.11 8099.093 27999.91
1096.14835 8099.093 28090.756
1096.41 8089.716 28090.756
1096.42365 8089.716 28259.993
1096.70635 8031.0523 28259.993
1096.71 8212.8853 28259.993
1096.98165 8212.8853 28128.162
1097.01 8177.2804 28128.162
1097.26435 8177.2804 28073.47
1097.31 8354.097 28073.47
1097.53965 8354.097 28330.194
1097.61 8356.7066 28330.194
1097.82235 8356.7066 28415.317
1097.91 8386.049 28415.317
1098.09765 8386.049 28629.553
1098.21 8142.6821 28629.553
1098.38035 8142.6821 28794.438
1098.51 8184.1319 28794.438
1098.65565 8184.1319 28831.297
1098.81 8331.4499 28831.297
1098.93835 8331.4499 28939.458
1099.11 8355.4849 28939.458
1099.21365 8355.4849 29008.995
1099.41 8496.5482 29008.995
1099.49635 8496.5482 29487.551
1099.71 8545.6853 29487.551
1099.77165 8545.6853 29759.146
1100.01 8483.3811 29759.146
1100.05435 8483.3811 30042.408
1100.31 8403.8793 30042.408
1100.32965 8403.8793 30365.309
1100.61 8399.6612 30365.309
1100.61235 8399.6612 30423.569
1100.88765 8463.5763 30423.569
1100.91 8364.8079 30423.569
1101.17035 8364.8079 30565.447
1101.21 8366.7962 30565.447
1101.44565 8366.7962 30640.125
1101.51 8242.5338 30640.125
1101.72835 8242.5338 30638.824
1101.81 8327.5793 30638.824
1102.00365 8327.5793 30581.342
1102.11 8183.3863 30581.342
1102.28635 8183.3863 30299.487
1102.41 8264.4179 30299.487
1102.56165 8264.4179 30277.274
1102.71 8324.5813 30277.274
1102.84435 8324.5813 30219.224
1103.01 8581.5971 30219.224
1103.11965 8581.5971 30227.536
1103.31 8473.3427 30227.536
1103.40235 8473.3427 30245.956
1103.61 8485.0884 30245.956
1103.67765 8485.0884 30188.868
1103.91 8286.025 30188.868
1103.96035 8286.025 30144.802
1104.21 8472.486 30144.802
1104.23565 8472.486 30194.869
1104.51 8393.8176 30194.869
1104.51835 8393.8176 30304.657
1104.79365 8448.6311 30304.657
1104.81 8435.177 30304.657
1105.07635 8435.177 30126.412
1105.11 8289.8231 30126.412
1105.35165 8289.8231 29908.9
1105.41 8329.093 29908.9
1105.63435 8329.093 29827.799
1105.71 8442.7582 29827.799
1105.90965 8442.7582 29896.07
1106.01 8451.5769 29896.07
1106.19235 8451.5769 30088.111
1106.31 8445.136 30088.111
1106.46765 8445.136 29927.147
1106.61 8373.8754 29927.147
1106.75035 8373.8754 29888.792
1106.91 8411.283 29888.792
1107.02565 8411.283 29923.76
1107.21 8212.2827 29923.76
1107.30835 8212.2827 30005.737
1107.51 8313.5533 30005.737
1107.58365 8313.5533 30089.907
1107.81 8205.8308 30089.907
1107.86635 8205.8308 30153.214
1108.11 8308.7513 30153.214
1108.14165 8308.7513 30075.05
1108.41 8214.9909 30075.05
1108.42435 8214.9909 29942.888
1108.69965 8353.6309 29942.888
1108.71 8276.7736 29942.888
1108.98235 8276.7736 29859.627
1109.01 8369.3673 29859.627
1109.25765 8369.3673 30009.648
1109.31 8081.9557 30009.648
1109.54035 8081.9557 29942.456
1109.61 8066.0536 29942.456
1109.81565 8066.0536 29963.134
1109.91 8091.5637 29963.134
1110.09835 8091.5637 30236.061
1110.21 8177.8856 30236.061
1110.37365 8177.8856 30583.203
1110.51 7953.0139 30583.203
1110.65635 7953.0139 31169.482
1110.81 8082.3444 31169.482
1110.93165 8082.3444 31247.44
1111.11 7943.6024 31247.44
1111.21435 7943.6024 31537.122
1111.41 7900.5459 31537.122
1111.48965 7900.5459 31721.299
1111.71 7748.7043 31721.299
1111.77235 7748.7043 31999.457
1112.01 7764.5003 31999.457
1112.04765 7764.5003 32510.136
1112.31 7521.9026 32510.136
1112.33035 7521.9026 32784.826
1112.60565 7466.2637 32784.826
1112.61 7800.329 32784.826
1112.88835 7800.329 32569.341
1112.91 7912.3307 32569.341
1113.16365 7912.3307 32712.16
1113.21 7823.7154 32712.16
1113.44635 7823.7154 32585.531
1113.51 7982.1433 32585.531
1113.72165 7982.1433 32500.731
1113.81 7890.2462 32500.731
1114.00435 7890.2462 32518.773
1114.11 7996.9238 32518.773
1114.27965 7996.9238 32705.122
1114.41 7955.2934 32705.122
1114.56235 7955.2934 32720.434
1114.71 7988.9849 32720.434
1114.83765 7988.9849 32483.687
1115.01 7855.2171 32483.687
1115.12035 7855.2171 32440.049
1115.31 7996.2112 32440.049
1115.39565 7996.2112 32389.195
1115.61 7846.6579 32389.195
1115.67835 7846.6579 32396.807
1115.91 7899.849 32396.807
1115.95365 7899.849 32484.189
1116.21 7842.5438 32484.189
1116.23635 7842.5438 32174.281
1116.51 7817.4927 32174.281
1116.51165 7817.4927 31993.479
1116.79435 7740.1865 31993.479
1116.81 7760.2809 31993.479
1117.06965 7760.2809 31784.942
1117.11 7630.6578 31784.942
1117.35235 7630.6578 31777.903
1117.41 7691.2424 31777.903
1117.62765 7691.2424 31910.411
1117.71 7632.178 31910.411
1117.91035 7632.178 31906.606
1118.01 7696.6825 31906.606
1118.18565 7696.6825 31865.499
1118.31 7623.817 31865.499
1118.46835 7623.817 31824.449
1118.61 7645.0903 31824.449
1118.74365 7645.0903 31805.565
1118.91 7746.9299 31805.565
1119.02635 7746.9299 31628.648
1119.21 7405.4351 31628.648
1119.30165 7405.4351 31334.978
1119.51 7287.534 31334.978
1119.58435 7287.534 30739.993
1119.81 7331.9936 30739.993
1119.85965 7331.9936 30853.889
1120.11 7292.9056 30853.889
1120.14235 7292.9056 30599.868
1120.41 7210.4399 30599.868
1120.41765 7210.4399 30334.488
1120.70035 7096.8738 30334.488
1120.71 7274.9474 30334.488
1120.97565 7274.9474 30001.065
1121.01 7457.1066 30001.065
1121.25835 7457.1066 29660.684
1121.31 7439.4882 29660.684
1121.53365 7439.4882 29640.537
1121.61 7278.0857 29640.537
1121.81635 7278.0857 30016.607
1121.91 7182.3254 30016.607
1122.09165 7182.3254 29846.146
1122.21 7102.6211 29846.146
1122.37435 7102.6211 30048.612
1122.51 7471.7157 30048.612
1122.64965 7471.7157 30224.213
1122.81 7489.0059 30224.213
1122.93235 7489.0059 30474.52
1123.11 7444.0368 30474.52
1123.20765 7444.0368 30593.128
1123.41 7415.688 30593.128
1123.49035 7415.688 30545.385
1123.71 7467.749 30545.385
1123.76565 7467.749 30741.364
1124.01 7448.4377 30741.364
1124.04835 7448.4377 30561.332
1124.31 7417.0482 30561.332
1124.32365 7417.0482 30744.033
1124.60635 7342.648 30744.033
1124.61 7222.0211 30744.033
1124.88165 7222.0211 30712.009
1124.91 7186.307 30712.009
1125.16435 7186.307 30603.11
1125.21 7142.8104 30603.11
1125.43965 7142.8104 31038.965
1125.51 7185.0038 31038.965
1125.72235 7185.0038 31188.336
1125.81 7264.6625 31188.336
1125.99765 7264.6625 31348.834
1126.11 7283.2511 31348.834
1126.28035 7283.2511 31399.608
1126.41 7215.8367 31399.608
1126.55565 7215.8367 31171.831
1126.71 7276.4423 31171.831
1126.83835 7276.4423 31301.027
1127.01 7220.5086 31301.027
1127.11365 7220.5086 31278.452
1127.31 7008.3542 31278.452
1127.39635 7008.3542 31198.835
1127.61 6845.4744 31198.835
1127.67165 6845.4744 31340.035
1127.91 6917.6344 31340.035
1127.95435 6917.6344 31257.82
1128.21 6903.2157 31257.82
1128.22965 6903.2157 31217.726
1128.51 7002.1825 31217.726
1128.51235 7002.1825 31622.431
1128.78765 7074.2874 31622.431
1128.81 6711.744 31622.431
1129.07035 6711.744 31572.534
1129.11 6712.0356 31572.534
1129.34565 6712.0356 31798.821
1129.41 6704.387 31798.821
1129.62835 6704.387 31947.362
1129.71 6747.5197 31947.362
1129.90365 6747.5197 32117.726
1130.01 6654.5364 32117.726
1130.18635 6654.5364 32075.948
1130.31 6645.1067 32075.948
1130.46165 6645.1067 31983.848
1130.61 6692.7432 31983.848
1130.74435 6692.7432 32045.231
1130.91 6676.8514 32045.231
1131.01965 6676.8514 32351.225
1131.21 6774.6817 32351.225
1131.30235 6774.6817 32309.779
1131.51 6783.0353 32309.779
1131.57765 6783.0353 32467.107
1131.81 6600.173 32467.107
1131.86035 6600.173 32326.102
1132.11 6558.9513 32326.102
1132.13565 6558.9513 32259.182
1132.41 6609.9563 32259.182
1132.41835 6609.9563 32406.153
1132.69365 6571.5476 32406.153
1132.71 6568.2308 32406.153
1132.97635 6568.2308 32673.269
1133.01 6580.3881 32673.269
1133.25165 6580.3881 32984.926
1133.31 6600.5483 32984.926
1133.53435 6600.5483 32973.982
1133.61 6658.8845 32973.982
1133.80965 6658.8845 33169.636
1133.91 6539.9238 33169.636
1134.09235 6539.9238 33196.734
1134.21 6473.6108 33196.734
1134.36765 6473.6108 33030.845
1134.51 6504.6401 33030.845
1134.65035 6504.6401 32926.586
1134.81 6412.4731 32926.586
1134.92565 6412.4731 32934.835
1135.11 6364.5392 32934.835
1135.20835 6364.5392 33064.907
1135.41 6306.1181 33064.907
1135.48365 6306.1181 33116.33
1135.71 6213.7603 33116.33
1135.76635 6213.7603 33037.456
1136.01 6193.915 33037.456
1136.04165 6193.915 33021.057
1136.31 6060.6117 33021.057
1136.32435 6060.6117 33319.583
1136.59965 6082.3514 33319.583
1136.61 5996.2587 33319.583
1136.88235 5996.2587 33073.818
1136.91 5944.0029 33073.818
1137.15765 5944.0029 33239.7
1137.21 5910.2907 33239.7
1137.44035 5910.2907 33464.357
1137.51 5856.5513 33464.357
1137.71565 5856.5513 33454.873
1137.81 5883.3427 33454.873
1137.99835 5883.3427 33168.319
1138.11 6001.2132 33168.319
1138.27365 6001.2132 32995.238
1138.41 5990.5882 32995.238
1138.55635 5990.5882 33132.723
1138.71 5862.6982 33132.723
1138.83165 5862.6982 33111.013
1139.01 5911.2238 33111.013
1139.11435 5911.2238 33172.422
1139.31 5860.1432 33172.422
1139.38965 5860.1432 33136.801
1139.61 5956.5227 33136.801
1139.67235 5956.5227 32881.51
1139.91 5895.0269 32881.51
1139.94765 5895.0269 32651.512
1140.21 5974.903 32651.512
1140.23035 5974.903 32780.163
1140.50565 6011.4579 32780.163
1140.51 5973.5822 32780.163
1140.78835 5973.5822 32644.695
1140.81 6009.6166 32644.695
1141.06365 6009.6166 32744.56
1141.11 6077.8432 32744.56
1141.34635 6077.8432 32795.966
1141.41 6047.887 32795.966
1141.62165 6047.887 32470.909
1141.71 6134.3492 32470.909
1141.90435 6134.3492 32360.119
1142.01 6256.8414 32360.119
1142.17965 6256.8414 32386.03
1142.31 6308.4897 32386.03
1142.46235 6308.4897 32328.111
1142.61 6432.2218 32328.111
1142.73765 6432.2218 32303.313
1142.91 6434.5148 32303.313
1143.02035 6434.5148 32241.89
1143.21 6432.7161 32241.89
1143.29565 6432.7161 32260.884
1143.51 6588.4993 32260.884
1143.57835 6588.4993 32314.745
1143.81 6619.641 32314.745
1143.85365 6619.641 32244.014
1144.11 6608.3186 32244.014
1144.13635 6608.3186 32411.019
1144.41 6612.8643 32411.019
1144.41165 6612.8643 32411.074
1144.69435 6618.3537 32411.074
1144.71 6571.7745 32411.074
1144.96965 6571.7745 32562.664
1145.01 6560.4006 32562.664
1145.25235 6560.4006 32574.896
1145.31 6440.7635 32574.896
1145.52765 6440.7635 32554.373
1145.61 6623.8598 32554.373
1145.81035 6623.8598 32548.714
1145.91 6480.8308 32548.714
1146.08565 6480.8308 32509.837
1146.21 6508.957 32509.837
1146.36835 6508.957 32321.397
1146.51 6385.8914 32321.397
1146.64365 6385.8914 32317.117
1146.81 6368.799 32317.117
1146.92635 6368.799 32385.321
1147.11 6498.9421 32385.321
1147.20165 6498.9421 32433.324
1147.41 6531.1891 32433.324
1147.48435 6531.1891 32260.925
1147.71 6453.0146 32260.925
1147.75965 6453.0146 32269.205
1148.01 6463.2132 32269.205
1148.04235 6463.2132 32166.658
1148.31 6387.0676 32166.658
1148.31765 6387.0676 32242.425
1148.60035 6458.1741 32242.425
1148.61 6474.8757 32242.425
1148.87565 6474.8757 32684.971
1148.91 6510.6482 32684.971
1149.15835 6510.6482 32734.848
1149.21 6513.0221 32734.848
1149.43365 6513.0221 32477.117
1149.51 6540.193 32477.117
1149.71635 6540.193 32393.982
1149.81 6359.0734 32393.982
1149.99165 6359.0734 32530.738
1150.11 6386.1433 32530.738
1150.27435 6386.1433 32378.033
1150.41 6415.1058 32378.033
1150.54965 6415.1058 32536.581
1150.71 6371.3301 32536.581
1150.83235 6371.3301 32531.322
1151.01 6276.6734 32531.322
1151.10765 6276.6734 32490.46
1151.31 6474.2257 32490.46
1151.39035 6474.2257 32669.406
1151.61 6506.6685 32669.406
1151.66565 6506.6685 32684.936
1151.91 6700.4331 32684.936
1151.94835 6700.4331 32724.8
1152.21 6540.4287 32724.8
1152.22365 6540.4287 32615.951
1152.50635 6527.3518 32615.951
1152.51 6606.4123 32615.951
1152.78165 6606.4123 32355.692
1152.81 6749.412 32355.692
1153.06435 6749.412 32241.131
1153.11 6738.1508 32241.131
1153.33965 6738.1508 31740.268
1153.41 6671.0034 31740.268
1153.62235 6671.0034 31814.386
1153.71 6533.4463 31814.386
1153.89765 6533.4463 31639.218
1154.01 6527.2761 31639.218
1154.18035 6527.2761 31437.248
1154.31 6611.8058 31437.248
1154.45565 6611.8058 31419.567
1154.61 6639.6781 31419.567
1154.73835 6639.6781 31375.694
1154.91 6577.1465 31375.694
1155.01365 6577.1465 31303.251
1155.21 6497.4887 31303.251
1155.29635 6497.4887 31355.387
1155.51 6521.155 31355.387
1155.57165 6521.155 31322.292
1155.81 6659.9448 31322.292
1155.85435 6659.9448 31329.397
1156.11 6830.3949 31329.397
1156.12965 6830.3949 31386.846
1156.41 6898.3775 31386.846
1156.41235 6898.3775 31546.043
1156.68765 6877.4922 31546.043
1156.71 6905.3747 31546.043
1156.97035 6905.3747 31480.241
1157.01 7152.9147 31480.241
1157.26148 7152.9147 31402.332
1157.31 7204.187 31402.332
1157.56843 7204.187 31592.249
1157.61 7187.2351 31592.249
1157.88383 7187.2351 31515.67
1157.91 7167.4742 31515.67
1158.21 7167.4742 31638.631
1158.21504 7167.4742 31845.403
1158.51 7031.6505 31845.403
1158.5547 7031.6505 31901.98
1158.81 7016.6408 31901.98
1158.91017 7016.6408 31786.384
1159.11 6959.6903 31786.384
1159.27409 6959.6903 32102.08
1159.41 6956.3209 32102.08
1159.65383 6956.3209 32149.067
1159.71 6715.2617 32149.067
1160.01 6715.2617 32110.697
1160.042 6715.2617 32146.53
1160.31 6753.7152 32146.53
1160.446 6753.7152 32033.199
1160.61 6869.9426 32033.199
1160.85843 6869.9426 31997.93
1160.91 6850.9213 31997.93
1161.21 6850.9213 31850.257
1161.2867 6850.9213 31684.255
1161.51 6788.2178 31684.255
1161.72339 6788.2178 31645.737
