# Supplementary material for: Domain-specific model selection for structural identification of the Rab5-Rab7 dynamics in endocytosis
Source: BMC Syst Biol. 2015 Jun 26;9:31. doi: 10.1186/s12918-015-0175-x (PMC4482292; doi:10.1186/s12918-015-0175-x)
Supplement: Supplementary file 3 — Data. This file contains space delimited time points and measurements used for fitting the model structures. [file 12918_2015_175_MOESM3_ESM.txt]

Archive with 3 entries (3 files):
- EndocytosisLibrary.pbl
- EndocytosisModel.pbm
- EndocytosisTask.xml
