# Supplementary material for: Domain-specific model selection for structural identification of the Rab5-Rab7 dynamics in endocytosis
Source: BMC Syst Biol. 2015 Jun 26;9:31. doi: 10.1186/s12918-015-0175-x (PMC4482292; doi:10.1186/s12918-015-0175-x)
Supplement: Supplementary file 3 — Data. This file contains space delimited time points and measurements used for fitting the model structures. [file 12918_2015_175_MOESM3_ESM.txt › EndocytosisLibrary.pbl]

library EndocytosisLibrary;

// Entitites

template entity Protein {
	vars:
		GDP_bound_state_conc {range:<0,2>},
		GTP_bound_state_conc {range:<0,2>},
		GEF,
		GAP,
		t;
	consts:
		GDI_dissociation_flux {range: <0.001, 4>},
		GDI_association_rate {range: <0.001, 4>};
}

// Processes

template process Root(p1 : Protein, p2: Protein) {
	consts:
		td {range: <5,195>};
	processes:
		GDI_GDP_membrane_interaction(p1),
		GDI_GDP_membrane_interaction(p2),
		GEFProcess(p1,p2),
		GEFCombined(p1,p2),
		GAPProcessPlus(p1,p2),
		GAPProcess(p2,p1);
	equations:
		td(p1.GDP_bound_state_conc) = -p1.GEF * (p1.t/(p1.t+td))*p1.GDP_bound_state_conc + p1.GAP * p1.GTP_bound_state_conc,
		td(p1.GTP_bound_state_conc) =  p1.GEF * (p1.t/(p1.t+td))*p1.GDP_bound_state_conc - p1.GAP * p1.GTP_bound_state_conc,
		td(p2.GDP_bound_state_conc) = -p2.GEF * p2.GDP_bound_state_conc + p2.GAP * p2.GTP_bound_state_conc,
		td(p2.GTP_bound_state_conc) =  p2.GEF * p2.GDP_bound_state_conc - p2.GAP * p2.GTP_bound_state_conc;

}

template process GDI_GDP_membrane_interaction(p : Protein) {
	processes:
		Disassociation_from_GDI(p), Association_with_GDI(p);
}

template process Disassociation_from_GDI(p : Protein) {
	equations:
		td(p.GDP_bound_state_conc) = p.GDI_dissociation_flux;
}

template process Association_with_GDI(p : Protein) {
	equations:
		td(p.GDP_bound_state_conc) = -p.GDI_association_rate * p.GDP_bound_state_conc;
}

template process GEFProcess(p1: Protein, p2: Protein){
	consts:
		ke {range:<0.001,4>},kf{range:<0.001,4>},kg{range:<0.001,4>},km{range:<0.001,4>},ki{range:<0.001,4>};
}

template process MMKinetics : GEFProcess {
	equations:
		p1.GEF = ke*p1.GTP_bound_state_conc/(kg + p1.GTP_bound_state_conc);
}

template process Sigmoidal_response : GEFProcess {
	equations:
		p1.GEF = ke/(1 + exp(kg - p1.GTP_bound_state_conc)*kf);
}

template process Exchange_inhibition : GEFProcess {
	equations:
		p1.GEF = ke*p1.GTP_bound_state_conc/(km*(1+p2.GTP_bound_state_conc/ki) + p1.GTP_bound_state_conc);
}

template process GEFCombined(p1: Protein, p2: Protein){
	consts:
		ke{range:<0.001,4>},kf{range:<0.001,4>},kg{range:<0.001,4>},km{range:<0.001,4>},ki{range:<0.001,4>},kE{range:<0.001,4>};
}

template process MMActivation : GEFCombined {
	processes:
		MMKinetics(p2,p1);
	equations:
		p2.GEF = ke*p1.GTP_bound_state_conc/(kg + p1.GTP_bound_state_conc);
}

template process MMAuto_Sigmoidal : GEFCombined {
	processes:
		MMKinetics(p2,p1);
	equations:
		p2.GEF = ke/(1 + exp(kg - p1.GTP_bound_state_conc)*kf)
}

template process Sigmoidal_MMActivation : GEFCombined {
	processes :
		Sigmoidal_response(p2,p1);
	equations :
		p2.GEF = ke*p1.GTP_bound_state_conc/(kg + p1.GTP_bound_state_conc);
}

template process Sigmoidal_Sigmoidal : GEFCombined {
	processes:
		Sigmoidal_response(p2,p1);
	equations:
		p2.GEF = ke/(1 + exp(kg - p1.GTP_bound_state_conc)*kf)
}

template process Sigmoidal_only : GEFCombined {
	processes:
		Sigmoidal_response(p2,p1);
}

template process NoAct_MM : GEFCombined {
	equations:
		p2.GEF = ke + kE*p1.GTP_bound_state_conc/(kg + p1.GTP_bound_state_conc);
}

template process NoAct_Sigmoidal : GEFCombined {
	equations:
		p2.GEF = ke + kE/(1 + exp(kg - p1.GTP_bound_state_conc)*kf);
}


template process GAPProcessPlus(p1: Protein, p2: Protein){
	consts:
		kh{range:<0.001,4>},kH{range:<0.001,4>},ky{range:<0.001,4>};
}

template process GAPProcess : GAPProcessPlus{}


template process Sigmoidal : GAPProcessPlus {
	equations:
		p1.GAP = kh/(1 + exp(kH - p2.GTP_bound_state_conc)*ky);
}

template process Intrinsic_Hydrolysis : GAPProcess {
	equations:
		p1.GAP = kh;
}

template process MM : GAPProcess{
	processes:
		Intrinsic_Hydrolysis(p1,p2);
	equations:
		p1.GAP = kH*p2.GTP_bound_state_conc/(ky + p2.GTP_bound_state_conc);
}
