# Supplementary material for: Domain-specific model selection for structural identification of the Rab5-Rab7 dynamics in endocytosis
Source: BMC Syst Biol. 2015 Jun 26;9:31. doi: 10.1186/s12918-015-0175-x (PMC4482292; doi:10.1186/s12918-015-0175-x)
Supplement: Supplementary file 3 — Data. This file contains space delimited time points and measurements used for fitting the model structures. [file 12918_2015_175_MOESM3_ESM.txt › EndocytosisModel.pbm]

incomplete model EndocytosisModel : EndocytosisLibrary;

// Entities

entity rab5 : Protein {
	vars:
		GDP_bound_state_conc {role: endogenous; initial: null;},
		GTP_bound_state_conc {role: endogenous; initial: null;},
		GEF{role: endogenous},
		GAP{role: endogenous},
		t{role: exogenous};
	consts:
		GDI_dissociation_flux,
		GDI_association_rate;
}

entity rab7 : Protein {
	vars:
		GDP_bound_state_conc {role: endogenous; initial: null;},
		GTP_bound_state_conc {role: endogenous; initial: null;},
		GEF{role: endogenous},
		GAP{role: endogenous},
		t{role: exogenous};
	consts:
		GDI_dissociation_flux,
		GDI_association_rate;
}


// Processes

process root(rab5, rab7) : Root {
	consts: td;
	processes:
		GDI_GDP_membrane_interaction5,
		GDI_GDP_membrane_interaction7,
		GEF5Process,		
		GEF7Process,		
		GAP5Process,
		GAP7Process;
}


process GDI_GDP_membrane_interaction5(rab5) :  GDI_GDP_membrane_interaction {
	processes:
		Disassociation_from_GDI5, Association_with_GDI5;
}

process GDI_GDP_membrane_interaction7(rab7) :  GDI_GDP_membrane_interaction {
	processes:
		Disassociation_from_GDI7, Association_with_GDI7;
}

process Disassociation_from_GDI5(rab5) : Disassociation_from_GDI{} 

process Association_with_GDI5(rab5) : Association_with_GDI{}


process Disassociation_from_GDI7(rab7) : Disassociation_from_GDI{}

process Association_with_GDI7(rab7) : Association_with_GDI{}


process GEF5Process(rab5,rab7): GEFProcess {
	consts: 
		ke,kf,kg,km,ki;
}

process GEF7Process(rab5,rab7): GEFCombined {
	consts:
		ke,kf,kg,km,ki,kE;
} 

process GAP5Process(rab5,rab7) : GAPProcessPlus{
	consts:
		kh,kH,ky;
}

process GAP7Process(rab7,rab5) : GAPProcess{
	consts:
		kh,kH,ky;
}
