# Supplementary material for: Domain-specific model selection for structural identification of the Rab5-Rab7 dynamics in endocytosis
Source: BMC Syst Biol. 2015 Jun 26;9:31. doi: 10.1186/s12918-015-0175-x (PMC4482292; doi:10.1186/s12918-015-0175-x)
Supplement: Supplementary file 3 — Data. This file contains space delimited time points and measurements used for fitting the model structures. [file 12918_2015_175_MOESM3_ESM.txt › EndocytosisTask.xml]

<?xml version="1.0" encoding="UTF-8"?>
<task>
   <library>endocytosis/EndocytosisLibrary.pbl</library>
   <incomplete>endocytosis/EndocytosisModel.pbm</incomplete>
   <data>
      <d header="true" separator=" ">endocytosis/data/real-4.85_cut_shifted.txt</d>
   </data>
   <mappings>
      <dimensions>
         <dim name="time" col="time"/>
      </dimensions>
      <outputs>
         <out name="r5R5" col="r5R5"/>
         <out name="r7R7" col="r7R7"/>
      </outputs>
   </mappings>
   <output>
      <constants>
         <cons name="K" fit="true" lower="1000.0" upper="100000.0"/>
      </constants>
      <variables>
         <var name="r5R5">K*(EndocytosisModel.rab5.GDP_bound_state_conc + EndocytosisModel.rab5.GTP_bound_state_conc)</var>
         <var name="r7R7">K*(EndocytosisModel.rab7.GDP_bound_state_conc + EndocytosisModel.rab7.GTP_bound_state_conc)</var>
         <var name="r5">EndocytosisModel.rab5.GDP_bound_state_conc</var>
         <var name="R5">EndocytosisModel.rab5.GTP_bound_state_conc</var>
         <var name="r7">EndocytosisModel.rab7.GDP_bound_state_conc</var>
         <var name="R7">EndocytosisModel.rab7.GTP_bound_state_conc</var>
      </variables>
   </output>
   <writeDir>endocytosis/out/EndocytosisModel</writeDir>
   <command>exhaustive_search</command>
   <settings>
      <initialvalues>
         <sameforalldatasets>true</sameforalldatasets>
         <usedatasetvalues>false</usedatasetvalues>
      </initialvalues>
      <simulator method="CVODE">
         <abstol>1.0E-8</abstol>
         <reltol>1.0E-4</reltol>
         <steps>10000</steps>
      </simulator>
      <fitter method="DE">
         <objectives><obj>EndocytosisSpecialRMSEMultiDataset_5</obj></objectives>
         <evaluations>20000</evaluations>
         <population>81</population>
         <strategy>rand/1/bin</strategy>
         <F>0.915</F>
         <Cr>0.942</Cr>
      </fitter>
   </settings>
</task>
